# Supplementary material for: Isolation of Au-, Co-η1PCO and Cu-η2PCO complexes, conversion of an Ir–η1PCO complex into a dimetalladiphosphene, and an interaction-free PCO anion
Source: Chem Sci. 2016 Jan 4;7(3):2335–41. doi: 10.1039/c5sc04504e (PMC6003603; doi:10.1039/c5sc04504e)
Supplement: Supplementary file 2 [file SC-007-C5SC04504E-s002.cif]

# Electronic Supplementary Material (ESI) for Chemical Science.
# This journal is © The Royal Society of Chemistry 2016

####################################################################### 
# 
# This file contains crystal structure data downloaded from the 
# Cambridge Structural Database (CSD) hosted by the Cambridge 
# Crystallographic Data Centre (CCDC).
# 
# Full information about CCDC data access policies and citation 
# guidelines are available at http://www.ccdc.cam.ac.uk/access/V1 
# 
# Audit and citation data items may have been added by the CCDC. 
# Please retain this information to preserve the provenance of 
# this file and to allow appropriate attribution of the data. 
# 
#######################################################################

data_compound3a
_database_code_depnum_ccdc_archive 'CCDC 1404128'
_audit_update_record             
;
2015-05-31 deposited with the CCDC.
2016-01-04 downloaded from the CCDC.
;

_audit_creation_method           SHELXL-97
_chemical_formula_sum            'C46 H70 Au2 N2 O2 P2'
_chemical_formula_weight         1138.91

loop_
_atom_type_symbol
_atom_type_description
_atom_type_scat_dispersion_real
_atom_type_scat_dispersion_imag
_atom_type_scat_source
C C 0.0033 0.0016 'International Tables Vol C Tables 4.2.6.8 and 6.1.1.4'
H H 0.0000 0.0000 'International Tables Vol C Tables 4.2.6.8 and 6.1.1.4'
N N 0.0061 0.0033 'International Tables Vol C Tables 4.2.6.8 and 6.1.1.4'
O O 0.0106 0.0060 'International Tables Vol C Tables 4.2.6.8 and 6.1.1.4'
P P 0.1023 0.0942 'International Tables Vol C Tables 4.2.6.8 and 6.1.1.4'
Au Au -2.0133 8.8022 'International Tables Vol C Tables 4.2.6.8 and 6.1.1.4'

_symmetry_cell_setting           Monoclinic
_symmetry_space_group_name_H-M   P2(1)/n

loop_
_symmetry_equiv_pos_as_xyz
'x, y, z'
'-x+1/2, y+1/2, -z+1/2'
'-x, -y, -z'
'x-1/2, -y-1/2, z-1/2'

_cell_length_a                   9.3038(5)
_cell_length_b                   14.9607(8)
_cell_length_c                   16.6489(9)
_cell_angle_alpha                90.00
_cell_angle_beta                 91.195(2)
_cell_angle_gamma                90.00
_cell_volume                     2316.9(2)
_cell_formula_units_Z            2
_cell_measurement_temperature    100(2)
_cell_measurement_reflns_used    9997
_cell_measurement_theta_min      2.49
_cell_measurement_theta_max      25.37

_exptl_crystal_description       block
_exptl_crystal_colour            colourless
_exptl_crystal_size_max          0.1
_exptl_crystal_size_mid          0.09
_exptl_crystal_size_min          0.07
_exptl_crystal_density_meas      ?
_exptl_crystal_density_diffrn    1.633
_exptl_crystal_density_method    'not measured'
_exptl_crystal_F_000             1128
_exptl_absorpt_coefficient_mu    6.431
_exptl_absorpt_correction_type   multi-scan
_exptl_absorpt_correction_T_min  0.0659
_exptl_absorpt_correction_T_max  0.0916
_exptl_absorpt_process_details   sadabs

_exptl_special_details           
; 
 ? 
;

_diffrn_ambient_temperature      100(2)
_diffrn_radiation_wavelength     0.71073
_diffrn_radiation_type           MoK\a
_diffrn_radiation_source         'fine-focus sealed tube'
_diffrn_radiation_monochromator  graphite
_diffrn_measurement_device_type  'Bruker APEX-II CCD'
_diffrn_measurement_method       '\f and \w scans'
_diffrn_detector_area_resol_mean ?
_diffrn_reflns_number            36947
_diffrn_reflns_av_R_equivalents  0.0423
_diffrn_reflns_av_sigmaI/netI    0.0244
_diffrn_reflns_limit_h_min       -11
_diffrn_reflns_limit_h_max       11
_diffrn_reflns_limit_k_min       -18
_diffrn_reflns_limit_k_max       17
_diffrn_reflns_limit_l_min       -20
_diffrn_reflns_limit_l_max       20
_diffrn_reflns_theta_min         1.83
_diffrn_reflns_theta_max         25.40
_reflns_number_total             4255
_reflns_number_gt                3640
_reflns_threshold_expression     >2sigma(I)

_computing_data_collection       'Bruker APEX2'
_computing_cell_refinement       'Bruker SAINT'
_computing_data_reduction        'Bruker SAINT'
_computing_structure_solution    'SHELXS-97 (Sheldrick, 2008)'
_computing_structure_refinement  'SHELXL-97 (Sheldrick, 2008)'
_computing_molecular_graphics    'Bruker SHELXTL'
_computing_publication_material  'Bruker SHELXTL'

_refine_special_details          
; 
 Refinement of F^2^ against ALL reflections.  The weighted R-factor wR and 
 goodness of fit S are based on F^2^, conventional R-factors R are based 
 on F, with F set to zero for negative F^2^. The threshold expression of 
 F^2^ > 2sigma(F^2^) is used only for calculating R-factors(gt) etc. and is 
 not relevant to the choice of reflections for refinement.  R-factors based 
 on F^2^ are statistically about twice as large as those based on F, and R- 
 factors based on ALL data will be even larger. 
;

_refine_ls_structure_factor_coef Fsqd
_refine_ls_matrix_type           full
_refine_ls_weighting_scheme      calc
_refine_ls_weighting_details     
'calc w=1/[\s^2^(Fo^2^)+(0.0149P)^2^+3.1038P] where P=(Fo^2^+2Fc^2^)/3'
_atom_sites_solution_primary     direct
_atom_sites_solution_secondary   difmap
_atom_sites_solution_hydrogens   geom
_refine_ls_hydrogen_treatment    constr
_refine_ls_extinction_method     none
_refine_ls_extinction_coef       ?
_refine_ls_number_reflns         4255
_refine_ls_number_parameters     252
_refine_ls_number_restraints     0
_refine_ls_R_factor_all          0.0281
_refine_ls_R_factor_gt           0.0203
_refine_ls_wR_factor_ref         0.0426
_refine_ls_wR_factor_gt          0.0400
_refine_ls_goodness_of_fit_ref   1.023
_refine_ls_restrained_S_all      1.023
_refine_ls_shift/su_max          0.001
_refine_ls_shift/su_mean         0.000

loop_
_atom_site_label
_atom_site_type_symbol
_atom_site_fract_x
_atom_site_fract_y
_atom_site_fract_z
_atom_site_U_iso_or_equiv
_atom_site_adp_type
_atom_site_occupancy
_atom_site_symmetry_multiplicity
_atom_site_calc_flag
_atom_site_refinement_flags
_atom_site_disorder_assembly
_atom_site_disorder_group
Au01 Au 0.567150(14) 0.388830(8) 0.649241(8) 0.02077(5) Uani 1 1 d . . .
P002 P 0.43440(11) 0.49612(7) 0.71979(6) 0.0323(2) Uani 1 1 d . . .
O003 O 0.5464(3) 0.42049(18) 0.86269(16) 0.0371(6) Uani 1 1 d . . .
N004 N 0.6470(3) 0.22743(17) 0.55505(15) 0.0180(6) Uani 1 1 d . . .
C005 C 0.6886(3) 0.3032(2) 0.58497(18) 0.0176(7) Uani 1 1 d . . .
C006 C 0.8868(3) 0.2422(2) 0.5118(2) 0.0206(7) Uani 1 1 d . . .
H00A H 0.9015 0.2660 0.4571 0.025 Uiso 1 1 calc R . .
H00B H 0.9768 0.2130 0.5307 0.025 Uiso 1 1 calc R . .
C007 C 0.2413(4) 0.1061(2) 0.5691(2) 0.0261(8) Uani 1 1 d . . .
H007 H 0.1529 0.0743 0.5697 0.031 Uiso 1 1 calc R . .
C008 C 0.9244(3) 0.3099(2) 0.6518(2) 0.0223(8) Uani 1 1 d . . .
H00C H 0.8784 0.3512 0.6900 0.027 Uiso 1 1 calc R . .
H00D H 0.9098 0.2483 0.6720 0.027 Uiso 1 1 calc R . .
C009 C 0.7994(3) 0.0923(2) 0.5567(2) 0.0197(7) Uani 1 1 d . . .
H00E H 0.8312 0.1085 0.6113 0.030 Uiso 1 1 calc R . .
H00F H 0.8768 0.0603 0.5298 0.030 Uiso 1 1 calc R . .
H00G H 0.7145 0.0537 0.5593 0.030 Uiso 1 1 calc R . .
C00A C 0.3382(4) 0.0964(2) 0.6313(2) 0.0251(8) Uani 1 1 d . . .
H00H H 0.3137 0.0605 0.6760 0.030 Uiso 1 1 calc R . .
C00B C 0.8464(3) 0.3187(2) 0.56943(19) 0.0190(7) Uani 1 1 d . . .
C00C C 0.4724(3) 0.1383(2) 0.6307(2) 0.0213(7) Uani 1 1 d . . .
C00D C 0.7626(3) 0.1747(2) 0.51080(19) 0.0202(7) Uani 1 1 d . . .
C00E C 0.7733(4) 0.4327(2) 0.4600(2) 0.0281(8) Uani 1 1 d . . .
H00I H 0.7827 0.3852 0.4199 0.042 Uiso 1 1 calc R . .
H00J H 0.8022 0.4899 0.4366 0.042 Uiso 1 1 calc R . .
H00K H 0.6731 0.4364 0.4766 0.042 Uiso 1 1 calc R . .
C00F C 0.5035(3) 0.1902(2) 0.56333(19) 0.0193(7) Uani 1 1 d . . .
C00G C 0.2712(3) 0.1617(2) 0.5052(2) 0.0245(8) Uani 1 1 d . . .
H00L H 0.2012 0.1696 0.4635 0.029 Uiso 1 1 calc R . .
C00H C 0.8695(4) 0.4118(2) 0.5328(2) 0.0238(8) Uani 1 1 d . . .
H00M H 0.8526 0.4573 0.5747 0.029 Uiso 1 1 calc R . .
H00N H 0.9711 0.4169 0.5169 0.029 Uiso 1 1 calc R . .
C00I C 0.4019(3) 0.2065(2) 0.50116(19) 0.0200(7) Uani 1 1 d . . .
C00J C 1.0852(3) 0.3290(2) 0.6526(2) 0.0282(8) Uani 1 1 d . . .
H00O H 1.1318 0.2909 0.6130 0.042 Uiso 1 1 calc R . .
H00P H 1.1260 0.3166 0.7062 0.042 Uiso 1 1 calc R . .
H00Q H 1.1012 0.3920 0.6391 0.042 Uiso 1 1 calc R . .
C00K C 0.5026(4) 0.4506(2) 0.8017(2) 0.0274(8) Uani 1 1 d . . .
C00L C 0.4222(4) 0.2766(2) 0.4368(2) 0.0245(8) Uani 1 1 d . . .
H00R H 0.5258 0.2944 0.4379 0.029 Uiso 1 1 calc R . .
C00M C 0.5690(4) 0.1310(2) 0.7054(2) 0.0286(8) Uani 1 1 d . . .
H00S H 0.6627 0.1605 0.6938 0.034 Uiso 1 1 calc R . .
C00N C 0.3842(4) 0.2435(3) 0.3518(2) 0.0320(9) Uani 1 1 d . . .
H00T H 0.4373 0.1884 0.3410 0.048 Uiso 1 1 calc R . .
H00U H 0.4103 0.2893 0.3126 0.048 Uiso 1 1 calc R . .
H00V H 0.2807 0.2317 0.3474 0.048 Uiso 1 1 calc R . .
C00O C 0.5997(4) 0.0339(3) 0.7301(3) 0.0411(10) Uani 1 1 d . . .
H00W H 0.5102 0.0054 0.7467 0.062 Uiso 1 1 calc R . .
H00X H 0.6696 0.0330 0.7749 0.062 Uiso 1 1 calc R . .
H00Y H 0.6387 0.0013 0.6844 0.062 Uiso 1 1 calc R . .
C00P C 0.7113(4) 0.1510(2) 0.4264(2) 0.0262(8) Uani 1 1 d . . .
H00Z H 0.6241 0.1144 0.4291 0.039 Uiso 1 1 calc R . .
H H 0.7865 0.1173 0.3993 0.039 Uiso 1 1 calc R . .
HA H 0.6901 0.2059 0.3963 0.039 Uiso 1 1 calc R . .
C00Q C 0.3329(4) 0.3594(2) 0.4572(2) 0.0301(9) Uani 1 1 d . . .
H00 H 0.2305 0.3440 0.4553 0.045 Uiso 1 1 calc R . .
HB H 0.3515 0.4068 0.4182 0.045 Uiso 1 1 calc R . .
HC H 0.3597 0.3803 0.5113 0.045 Uiso 1 1 calc R . .
C00R C 0.4992(4) 0.1815(3) 0.7745(2) 0.0367(10) Uani 1 1 d . . .
H0AA H 0.4867 0.2444 0.7596 0.055 Uiso 1 1 calc R . .
HD H 0.5609 0.1773 0.8228 0.055 Uiso 1 1 calc R . .
HE H 0.4052 0.1550 0.7854 0.055 Uiso 1 1 calc R . .

loop_
_atom_site_aniso_label
_atom_site_aniso_U_11
_atom_site_aniso_U_22
_atom_site_aniso_U_33
_atom_site_aniso_U_23
_atom_site_aniso_U_13
_atom_site_aniso_U_12
Au01 0.02087(7) 0.02148(7) 0.02005(7) -0.00223(6) 0.00293(5) 0.00102(6)
P002 0.0351(6) 0.0347(6) 0.0271(5) -0.0034(4) 0.0046(4) 0.0132(5)
O003 0.0386(16) 0.0436(16) 0.0288(15) 0.0020(13) -0.0055(13) -0.0012(13)
N004 0.0173(14) 0.0190(14) 0.0176(14) 0.0011(12) 0.0018(11) 0.0005(11)
C005 0.0210(17) 0.0191(17) 0.0125(16) 0.0043(13) -0.0015(13) 0.0005(14)
C006 0.0200(17) 0.0212(18) 0.0206(18) 0.0003(14) 0.0003(14) 0.0023(14)
C007 0.0175(17) 0.0225(18) 0.038(2) -0.0065(17) 0.0029(15) -0.0027(15)
C008 0.0227(18) 0.0211(18) 0.0231(18) 0.0010(14) -0.0014(15) -0.0016(14)
C009 0.0107(15) 0.0242(18) 0.0244(18) -0.0043(15) 0.0037(13) 0.0014(14)
C00A 0.0257(19) 0.0204(18) 0.029(2) 0.0011(15) 0.0057(16) -0.0013(15)
C00B 0.0202(17) 0.0173(17) 0.0196(17) -0.0006(14) 0.0023(14) 0.0007(14)
C00C 0.0205(18) 0.0182(17) 0.0253(18) 0.0000(14) 0.0008(14) 0.0006(13)
C00D 0.0180(17) 0.0219(17) 0.0209(17) -0.0017(14) 0.0028(14) 0.0029(14)
C00E 0.033(2) 0.0241(19) 0.028(2) 0.0065(16) 0.0058(16) -0.0001(16)
C00F 0.0198(17) 0.0160(17) 0.0221(18) -0.0045(14) 0.0036(14) -0.0007(13)
C00G 0.0193(17) 0.0264(19) 0.0276(19) -0.0057(16) -0.0027(15) 0.0032(15)
C00H 0.0227(18) 0.0229(18) 0.0261(19) 0.0017(15) 0.0062(15) -0.0039(14)
C00I 0.0214(18) 0.0177(17) 0.0209(18) -0.0046(14) 0.0006(14) 0.0031(14)
C00J 0.0247(19) 0.032(2) 0.0275(19) 0.0018(17) -0.0013(15) -0.0033(16)
C00K 0.0217(19) 0.027(2) 0.033(2) -0.0105(17) 0.0066(16) -0.0035(16)
C00L 0.0230(18) 0.0283(19) 0.0220(18) -0.0017(15) -0.0020(15) 0.0037(15)
C00M 0.0237(19) 0.034(2) 0.028(2) 0.0088(16) -0.0007(16) -0.0079(16)
C00N 0.034(2) 0.041(2) 0.0209(19) -0.0001(17) -0.0026(16) 0.0068(18)
C00O 0.035(2) 0.043(2) 0.046(3) 0.024(2) -0.0022(19) -0.0038(19)
C00P 0.0231(18) 0.0304(19) 0.0252(19) -0.0080(16) 0.0024(15) 0.0044(16)
C00Q 0.035(2) 0.029(2) 0.026(2) 0.0036(16) 0.0003(16) 0.0065(16)
C00R 0.038(2) 0.048(3) 0.023(2) 0.0054(18) 0.0007(17) -0.0133(19)

_geom_special_details            
; 
 All esds (except the esd in the dihedral angle between two l.s. planes) 
 are estimated using the full covariance matrix.  The cell esds are taken 
 into account individually in the estimation of esds in distances, angles 
 and torsion angles; correlations between esds in cell parameters are only 
 used when they are defined by crystal symmetry.  An approximate (isotropic) 
 treatment of cell esds is used for estimating esds involving l.s. planes. 
;

loop_
_geom_bond_atom_site_label_1
_geom_bond_atom_site_label_2
_geom_bond_distance
_geom_bond_site_symmetry_2
_geom_bond_publ_flag
Au01 C005 2.028(3) . ?
Au01 P002 2.3541(9) . ?
P002 C00K 1.640(4) . ?
O003 C00K 1.176(4) . ?
N004 C005 1.295(4) . ?
N004 C00F 1.456(4) . ?
N004 C00D 1.535(4) . ?
C005 C00B 1.513(4) . ?
C006 C00D 1.534(4) . ?
C006 C00B 1.544(4) . ?
C006 H00A 0.9900 . ?
C006 H00B 0.9900 . ?
C007 C00A 1.366(5) . ?
C007 C00G 1.383(5) . ?
C007 H007 0.9500 . ?
C008 C00J 1.523(4) . ?
C008 C00B 1.545(4) . ?
C008 H00C 0.9900 . ?
C008 H00D 0.9900 . ?
C009 C00D 1.487(4) . ?
C009 H00E 0.9800 . ?
C009 H00F 0.9800 . ?
C009 H00G 0.9800 . ?
C00A C00C 1.397(5) . ?
C00A H00H 0.9500 . ?
C00B C00H 1.537(4) . ?
C00C C00F 1.399(5) . ?
C00C C00M 1.524(5) . ?
C00D C00P 1.517(4) . ?
C00E C00H 1.525(5) . ?
C00E H00I 0.9800 . ?
C00E H00J 0.9800 . ?
C00E H00K 0.9800 . ?
C00F C00I 1.408(4) . ?
C00G C00I 1.391(5) . ?
C00G H00L 0.9500 . ?
C00H H00M 0.9900 . ?
C00H H00N 0.9900 . ?
C00I C00L 1.514(5) . ?
C00J H00O 0.9800 . ?
C00J H00P 0.9800 . ?
C00J H00Q 0.9800 . ?
C00L C00N 1.533(5) . ?
C00L C00Q 1.534(5) . ?
C00L H00R 1.0000 . ?
C00M C00R 1.532(5) . ?
C00M C00O 1.534(5) . ?
C00M H00S 1.0000 . ?
C00N H00T 0.9800 . ?
C00N H00U 0.9800 . ?
C00N H00V 0.9800 . ?
C00O H00W 0.9800 . ?
C00O H00X 0.9800 . ?
C00O H00Y 0.9800 . ?
C00P H00Z 0.9800 . ?
C00P H 0.9800 . ?
C00P HA 0.9800 . ?
C00Q H00 0.9800 . ?
C00Q HB 0.9800 . ?
C00Q HC 0.9800 . ?
C00R H0AA 0.9800 . ?
C00R HD 0.9800 . ?
C00R HE 0.9800 . ?

loop_
_geom_angle_atom_site_label_1
_geom_angle_atom_site_label_2
_geom_angle_atom_site_label_3
_geom_angle
_geom_angle_site_symmetry_1
_geom_angle_site_symmetry_3
_geom_angle_publ_flag
C005 Au01 P002 176.17(9) . . ?
C00K P002 Au01 86.22(12) . . ?
C005 N004 C00F 124.5(3) . . ?
C005 N004 C00D 115.3(3) . . ?
C00F N004 C00D 120.2(2) . . ?
N004 C005 C00B 110.6(3) . . ?
N004 C005 Au01 126.2(2) . . ?
C00B C005 Au01 123.2(2) . . ?
C00D C006 C00B 107.6(3) . . ?
C00D C006 H00A 110.2 . . ?
C00B C006 H00A 110.2 . . ?
C00D C006 H00B 110.2 . . ?
C00B C006 H00B 110.2 . . ?
H00A C006 H00B 108.5 . . ?
C00A C007 C00G 120.4(3) . . ?
C00A C007 H007 119.8 . . ?
C00G C007 H007 119.8 . . ?
C00J C008 C00B 115.8(3) . . ?
C00J C008 H00C 108.3 . . ?
C00B C008 H00C 108.3 . . ?
C00J C008 H00D 108.3 . . ?
C00B C008 H00D 108.3 . . ?
H00C C008 H00D 107.4 . . ?
C00D C009 H00E 109.5 . . ?
C00D C009 H00F 109.5 . . ?
H00E C009 H00F 109.5 . . ?
C00D C009 H00G 109.5 . . ?
H00E C009 H00G 109.5 . . ?
H00F C009 H00G 109.5 . . ?
C007 C00A C00C 121.5(3) . . ?
C007 C00A H00H 119.3 . . ?
C00C C00A H00H 119.3 . . ?
C005 C00B C00H 110.5(3) . . ?
C005 C00B C006 104.0(3) . . ?
C00H C00B C006 112.8(3) . . ?
C005 C00B C008 105.9(3) . . ?
C00H C00B C008 111.2(3) . . ?
C006 C00B C008 111.9(3) . . ?
C00A C00C C00F 117.0(3) . . ?
C00A C00C C00M 118.3(3) . . ?
C00F C00C C00M 124.5(3) . . ?
C009 C00D C00P 110.3(3) . . ?
C009 C00D C006 112.0(3) . . ?
C00P C00D C006 112.8(3) . . ?
C009 C00D N004 109.6(3) . . ?
C00P C00D N004 110.8(3) . . ?
C006 C00D N004 101.1(2) . . ?
C00H C00E H00I 109.5 . . ?
C00H C00E H00J 109.5 . . ?
H00I C00E H00J 109.5 . . ?
C00H C00E H00K 109.5 . . ?
H00I C00E H00K 109.5 . . ?
H00J C00E H00K 109.5 . . ?
C00C C00F C00I 122.6(3) . . ?
C00C C00F N004 119.6(3) . . ?
C00I C00F N004 117.8(3) . . ?
C007 C00G C00I 121.1(3) . . ?
C007 C00G H00L 119.4 . . ?
C00I C00G H00L 119.4 . . ?
C00E C00H C00B 114.6(3) . . ?
C00E C00H H00M 108.6 . . ?
C00B C00H H00M 108.6 . . ?
C00E C00H H00N 108.6 . . ?
C00B C00H H00N 108.6 . . ?
H00M C00H H00N 107.6 . . ?
C00G C00I C00F 117.0(3) . . ?
C00G C00I C00L 119.3(3) . . ?
C00F C00I C00L 123.3(3) . . ?
C008 C00J H00O 109.5 . . ?
C008 C00J H00P 109.5 . . ?
H00O C00J H00P 109.5 . . ?
C008 C00J H00Q 109.5 . . ?
H00O C00J H00Q 109.5 . . ?
H00P C00J H00Q 109.5 . . ?
O003 C00K P002 176.5(3) . . ?
C00I C00L C00N 113.6(3) . . ?
C00I C00L C00Q 109.0(3) . . ?
C00N C00L C00Q 110.5(3) . . ?
C00I C00L H00R 107.8 . . ?
C00N C00L H00R 107.8 . . ?
C00Q C00L H00R 107.8 . . ?
C00C C00M C00R 109.0(3) . . ?
C00C C00M C00O 112.9(3) . . ?
C00R C00M C00O 110.2(3) . . ?
C00C C00M H00S 108.2 . . ?
C00R C00M H00S 108.2 . . ?
C00O C00M H00S 108.2 . . ?
C00L C00N H00T 109.5 . . ?
C00L C00N H00U 109.5 . . ?
H00T C00N H00U 109.5 . . ?
C00L C00N H00V 109.5 . . ?
H00T C00N H00V 109.5 . . ?
H00U C00N H00V 109.5 . . ?
C00M C00O H00W 109.5 . . ?
C00M C00O H00X 109.5 . . ?
H00W C00O H00X 109.5 . . ?
C00M C00O H00Y 109.5 . . ?
H00W C00O H00Y 109.5 . . ?
H00X C00O H00Y 109.5 . . ?
C00D C00P H00Z 109.5 . . ?
C00D C00P H 109.5 . . ?
H00Z C00P H 109.5 . . ?
C00D C00P HA 109.5 . . ?
H00Z C00P HA 109.5 . . ?
H C00P HA 109.5 . . ?
C00L C00Q H00 109.5 . . ?
C00L C00Q HB 109.5 . . ?
H00 C00Q HB 109.5 . . ?
C00L C00Q HC 109.5 . . ?
H00 C00Q HC 109.5 . . ?
HB C00Q HC 109.5 . . ?
C00M C00R H0AA 109.5 . . ?
C00M C00R HD 109.5 . . ?
H0AA C00R HD 109.5 . . ?
C00M C00R HE 109.5 . . ?
H0AA C00R HE 109.5 . . ?
HD C00R HE 109.5 . . ?

_diffrn_measured_fraction_theta_max 0.999
_diffrn_reflns_theta_full        25.40
_diffrn_measured_fraction_theta_full 0.999
_refine_diff_density_max         1.324
_refine_diff_density_min         -0.574
_refine_diff_density_rms         0.090
####################################################################### 
# 
# This file contains crystal structure data downloaded from the 
# Cambridge Structural Database (CSD) hosted by the Cambridge 
# Crystallographic Data Centre (CCDC).
# 
# Full information about CCDC data access policies and citation 
# guidelines are available at http://www.ccdc.cam.ac.uk/access/V1 
# 
# Audit and citation data items may have been added by the CCDC. 
# Please retain this information to preserve the provenance of 
# this file and to allow appropriate attribution of the data. 
# 
#######################################################################

data_compound3b
_database_code_depnum_ccdc_archive 'CCDC 1404129'
_audit_update_record             
;
2015-05-31 deposited with the CCDC.
2016-01-04 downloaded from the CCDC.
;

_audit_creation_method           SHELXL-97
_chemical_formula_sum            'C28 H43 Au N O P'
_chemical_formula_weight         637.57

loop_
_atom_type_symbol
_atom_type_description
_atom_type_scat_dispersion_real
_atom_type_scat_dispersion_imag
_atom_type_scat_source
C C 0.0033 0.0016 'International Tables Vol C Tables 4.2.6.8 and 6.1.1.4'
H H 0.0000 0.0000 'International Tables Vol C Tables 4.2.6.8 and 6.1.1.4'
Au Au -2.0133 8.8022 'International Tables Vol C Tables 4.2.6.8 and 6.1.1.4'
N N 0.0061 0.0033 'International Tables Vol C Tables 4.2.6.8 and 6.1.1.4'
O O 0.0106 0.0060 'International Tables Vol C Tables 4.2.6.8 and 6.1.1.4'
P P 0.1023 0.0942 'International Tables Vol C Tables 4.2.6.8 and 6.1.1.4'

_symmetry_cell_setting           Orthorhombic
_symmetry_space_group_name_H-M   P2(1)2(1)2(1)

loop_
_symmetry_equiv_pos_as_xyz
'x, y, z'
'-x+1/2, -y, z+1/2'
'x+1/2, -y+1/2, -z'
'-x, y+1/2, -z+1/2'

_cell_length_a                   10.7215(7)
_cell_length_b                   13.5360(7)
_cell_length_c                   19.0499(12)
_cell_angle_alpha                90.00
_cell_angle_beta                 90.00
_cell_angle_gamma                90.00
_cell_volume                     2764.6(3)
_cell_formula_units_Z            4
_cell_measurement_temperature    293(2)
_cell_measurement_reflns_used    9886
_cell_measurement_theta_min      2.42
_cell_measurement_theta_max      26.41

_exptl_crystal_description       block
_exptl_crystal_colour            colourless
_exptl_crystal_size_max          0.2
_exptl_crystal_size_mid          0.18
_exptl_crystal_size_min          0.13
_exptl_crystal_density_meas      ?
_exptl_crystal_density_diffrn    1.532
_exptl_crystal_density_method    'not measured'
_exptl_crystal_F_000             1280
_exptl_absorpt_coefficient_mu    5.398
_exptl_absorpt_correction_type   multi-scan
_exptl_absorpt_correction_T_min  0.6306
_exptl_absorpt_correction_T_max  0.7454
_exptl_absorpt_process_details   sadabs

_exptl_special_details           
; 
 ? 
;

_diffrn_ambient_temperature      293(2)
_diffrn_radiation_wavelength     0.71073
_diffrn_radiation_type           MoK\a
_diffrn_radiation_source         'fine-focus sealed tube'
_diffrn_radiation_monochromator  graphite
_diffrn_measurement_device_type  'Bruker APEX-II CCD'
_diffrn_measurement_method       '\f and \w scans'
_diffrn_detector_area_resol_mean ?
_diffrn_reflns_number            58303
_diffrn_reflns_av_R_equivalents  0.0534
_diffrn_reflns_av_sigmaI/netI    0.0215
_diffrn_reflns_limit_h_min       -12
_diffrn_reflns_limit_h_max       12
_diffrn_reflns_limit_k_min       -16
_diffrn_reflns_limit_k_max       15
_diffrn_reflns_limit_l_min       -22
_diffrn_reflns_limit_l_max       22
_diffrn_reflns_theta_min         2.14
_diffrn_reflns_theta_max         25.00
_reflns_number_total             4873
_reflns_number_gt                4652
_reflns_threshold_expression     >2sigma(I)

_computing_data_collection       'Bruker APEX2'
_computing_cell_refinement       'Bruker SAINT'
_computing_data_reduction        'Bruker SAINT'
_computing_structure_solution    'SHELXS-97 (Sheldrick, 2008)'
_computing_structure_refinement  'SHELXL-97 (Sheldrick, 2008)'
_computing_molecular_graphics    'Bruker SHELXTL'
_computing_publication_material  'Bruker SHELXTL'

_refine_special_details          
; 
 Refinement of F^2^ against ALL reflections.  The weighted R-factor wR and 
 goodness of fit S are based on F^2^, conventional R-factors R are based 
 on F, with F set to zero for negative F^2^. The threshold expression of 
 F^2^ > 2sigma(F^2^) is used only for calculating R-factors(gt) etc. and is 
 not relevant to the choice of reflections for refinement.  R-factors based 
 on F^2^ are statistically about twice as large as those based on F, and R- 
 factors based on ALL data will be even larger. 
;

_refine_ls_structure_factor_coef Fsqd
_refine_ls_matrix_type           full
_refine_ls_weighting_scheme      calc
_refine_ls_weighting_details     
'calc w=1/[\s^2^(Fo^2^)+(0.0000P)^2^+12.8251P] where P=(Fo^2^+2Fc^2^)/3'
_atom_sites_solution_primary     direct
_atom_sites_solution_secondary   difmap
_atom_sites_solution_hydrogens   geom
_refine_ls_hydrogen_treatment    constr
_refine_ls_extinction_method     none
_refine_ls_extinction_coef       ?
_refine_ls_abs_structure_details 'Flack H D (1983), Acta Cryst. A39, 876-881'
_refine_ls_abs_structure_Flack   0.162(14)
_refine_ls_number_reflns         4873
_refine_ls_number_parameters     281
_refine_ls_number_restraints     12
_refine_ls_R_factor_all          0.0378
_refine_ls_R_factor_gt           0.0358
_refine_ls_wR_factor_ref         0.0666
_refine_ls_wR_factor_gt          0.0658
_refine_ls_goodness_of_fit_ref   1.321
_refine_ls_restrained_S_all      1.320
_refine_ls_shift/su_max          0.000
_refine_ls_shift/su_mean         0.000

loop_
_atom_site_label
_atom_site_type_symbol
_atom_site_fract_x
_atom_site_fract_y
_atom_site_fract_z
_atom_site_U_iso_or_equiv
_atom_site_adp_type
_atom_site_occupancy
_atom_site_symmetry_multiplicity
_atom_site_calc_flag
_atom_site_refinement_flags
_atom_site_disorder_assembly
_atom_site_disorder_group
Au1 Au -0.24752(4) 0.268326(15) -0.256712(10) 0.02254(7) Uani 1 1 d . . .
P1 P -0.2620(3) 0.43869(12) -0.27595(9) 0.0350(5) Uani 1 1 d . . .
O2 O -0.1773(8) 0.4096(5) -0.4153(3) 0.073(3) Uani 1 1 d . . .
N4 N -0.2457(9) 0.0585(3) -0.2918(2) 0.0172(10) Uani 1 1 d . . .
C1 C -0.2212(19) 0.4190(6) -0.3571(5) 0.087(6) Uani 1 1 d . . .
C3 C -0.2340(6) 0.1210(4) -0.2395(3) 0.0141(13) Uani 1 1 d . . .
C5 C -0.2414(10) 0.0921(4) -0.3647(3) 0.0148(10) Uani 1 1 d . . .
C6 C -0.1328(7) 0.1182(6) -0.3961(4) 0.0148(10) Uani 1 1 d . . .
C7 C -0.1355(9) 0.1521(7) -0.4677(5) 0.027(2) Uani 1 1 d . . .
H7 H -0.0621 0.1700 -0.4904 0.033 Uiso 1 1 calc R . .
C8 C -0.2463(10) 0.1577(4) -0.5018(3) 0.0208(10) Uani 1 1 d . . .
H8 H -0.2491 0.1776 -0.5485 0.025 Uiso 1 1 calc R . .
C9 C -0.3561(8) 0.1337(7) -0.4665(5) 0.0208(10) Uani 1 1 d U . .
H9 H -0.4311 0.1405 -0.4905 0.025 Uiso 1 1 calc R . .
C10 C -0.3603(8) 0.1007(7) -0.3990(5) 0.024(2) Uani 1 1 d U . .
C11 C -0.4814(8) 0.0820(8) -0.3647(5) 0.0291(15) Uani 1 1 d . . .
H11 H -0.4649 0.0563 -0.3175 0.035 Uiso 1 1 calc R . .
C12 C -0.5632(7) 0.0045(6) -0.4046(4) 0.0291(15) Uani 1 1 d . . .
H12A H -0.5995 0.0348 -0.4453 0.044 Uiso 1 1 calc R . .
H12B H -0.6282 -0.0188 -0.3742 0.044 Uiso 1 1 calc R . .
H12C H -0.5120 -0.0501 -0.4189 0.044 Uiso 1 1 calc R . .
C13 C -0.5551(8) 0.1778(7) -0.3571(5) 0.033(2) Uani 1 1 d . . .
H13A H -0.5035 0.2271 -0.3354 0.050 Uiso 1 1 calc R . .
H13B H -0.6273 0.1663 -0.3285 0.050 Uiso 1 1 calc R . .
H13C H -0.5808 0.2004 -0.4027 0.050 Uiso 1 1 calc R . .
C14 C -0.0046(7) 0.1208(7) -0.3581(4) 0.024(2) Uani 1 1 d . . .
H14 H -0.0153 0.0928 -0.3110 0.029 Uiso 1 1 calc R . .
C15 C 0.0943(8) 0.0628(7) -0.3952(4) 0.034(2) Uani 1 1 d . . .
H15A H 0.0699 -0.0054 -0.3976 0.052 Uiso 1 1 calc R . .
H15B H 0.1715 0.0683 -0.3700 0.052 Uiso 1 1 calc R . .
H15C H 0.1049 0.0881 -0.4419 0.052 Uiso 1 1 calc R . .
C16 C 0.0418(8) 0.2293(7) -0.3502(5) 0.034(2) Uani 1 1 d . . .
H16A H 0.0567 0.2570 -0.3959 0.051 Uiso 1 1 calc R . .
H16B H 0.1177 0.2302 -0.3235 0.051 Uiso 1 1 calc R . .
H16C H -0.0205 0.2677 -0.3264 0.051 Uiso 1 1 calc R . .
C17 C -0.2281(8) -0.0514(4) -0.2727(3) 0.0222(19) Uani 1 1 d . . .
C18 C -0.2370(10) -0.0456(4) -0.1920(3) 0.0200(16) Uani 1 1 d . . .
H18A H -0.1725 -0.0859 -0.1707 0.024 Uiso 1 1 calc R . .
H18B H -0.3176 -0.0695 -0.1763 0.024 Uiso 1 1 calc R . .
C19 C -0.2198(6) 0.0644(5) -0.1709(3) 0.0165(18) Uani 1 1 d . . .
C20 C -0.0798(10) 0.0804(8) -0.1438(6) 0.041(3) Uani 1 1 d . . .
H20A H -0.0645 0.0326 -0.1068 0.049 Uiso 1 1 calc R . .
H20B H -0.0242 0.0642 -0.1822 0.049 Uiso 1 1 calc R . .
C21 C -0.0438(9) 0.1765(7) -0.1173(5) 0.039(2) Uani 1 1 d . . .
H21 H -0.0544 0.2254 -0.1548 0.047 Uiso 1 1 calc R . .
C22 C 0.0859(11) 0.1785(7) -0.0936(5) 0.062(3) Uani 1 1 d . . .
H22A H 0.0996 0.1260 -0.0606 0.093 Uiso 1 1 calc R . .
H22B H 0.1031 0.2408 -0.0715 0.093 Uiso 1 1 calc R . .
H22C H 0.1403 0.1700 -0.1332 0.093 Uiso 1 1 calc R . .
C23 C -0.1398(11) 0.2011(7) -0.0555(4) 0.051(3) Uani 1 1 d . . .
H23A H -0.1283 0.1542 -0.0176 0.062 Uiso 1 1 calc R . .
H23B H -0.1225 0.2666 -0.0373 0.062 Uiso 1 1 calc R . .
C24 C -0.2691(14) 0.1970(5) -0.0796(4) 0.049(3) Uani 1 1 d . . .
H24A H -0.2814 0.2473 -0.1152 0.059 Uiso 1 1 calc R . .
H24B H -0.3236 0.2123 -0.0405 0.059 Uiso 1 1 calc R . .
C25 C -0.3071(8) 0.0960(5) -0.1103(4) 0.0261(18) Uani 1 1 d . . .
H25 H -0.2915 0.0483 -0.0726 0.031 Uiso 1 1 calc R . .
C26 C -0.4464(10) 0.0827(9) -0.1295(7) 0.048(3) Uani 1 1 d . . .
H26 H -0.4542 0.0310 -0.1653 0.057 Uiso 1 1 calc R . .
C27 C -0.5103(8) 0.1776(7) -0.1559(5) 0.043(3) Uani 1 1 d . . .
H27A H -0.4933 0.2307 -0.1238 0.065 Uiso 1 1 calc R . .
H27B H -0.5987 0.1670 -0.1586 0.065 Uiso 1 1 calc R . .
H27C H -0.4787 0.1942 -0.2015 0.065 Uiso 1 1 calc R . .
C28 C -0.5202(10) 0.0509(8) -0.0619(6) 0.066(4) Uani 1 1 d . . .
H28A H -0.4977 -0.0155 -0.0494 0.100 Uiso 1 1 calc R . .
H28B H -0.6081 0.0540 -0.0711 0.100 Uiso 1 1 calc R . .
H28C H -0.4998 0.0946 -0.0239 0.100 Uiso 1 1 calc R . .
C29 C -0.1044(8) -0.0923(6) -0.2982(5) 0.032(2) Uani 1 1 d . . .
H29A H -0.0980 -0.0833 -0.3481 0.049 Uiso 1 1 calc R . .
H29B H -0.0996 -0.1614 -0.2874 0.049 Uiso 1 1 calc R . .
H29C H -0.0373 -0.0580 -0.2754 0.049 Uiso 1 1 calc R . .
C30 C -0.3328(9) -0.1105(7) -0.3039(5) 0.038(2) Uani 1 1 d . . .
H30A H -0.4111 -0.0850 -0.2874 0.056 Uiso 1 1 calc R . .
H30B H -0.3247 -0.1783 -0.2900 0.056 Uiso 1 1 calc R . .
H30C H -0.3296 -0.1058 -0.3541 0.056 Uiso 1 1 calc R . .

loop_
_atom_site_aniso_label
_atom_site_aniso_U_11
_atom_site_aniso_U_22
_atom_site_aniso_U_33
_atom_site_aniso_U_23
_atom_site_aniso_U_13
_atom_site_aniso_U_12
Au1 0.04198(14) 0.01209(10) 0.01354(10) 0.00058(8) -0.0027(2) 0.00367(19)
P1 0.0615(15) 0.0139(8) 0.0294(9) 0.0008(6) 0.0096(16) 0.0073(13)
O2 0.132(7) 0.055(5) 0.033(4) 0.012(3) 0.026(4) 0.010(4)
N4 0.026(3) 0.015(2) 0.011(2) 0.0052(17) 0.002(5) -0.011(4)
C1 0.204(19) 0.014(4) 0.042(5) 0.013(3) 0.025(9) 0.021(8)
C3 0.007(3) 0.024(3) 0.012(2) 0.000(2) -0.005(3) 0.006(3)
C5 0.020(3) 0.013(2) 0.011(2) -0.0012(16) -0.001(2) 0.011(2)
C6 0.020(3) 0.013(2) 0.011(2) -0.0012(16) -0.001(2) 0.011(2)
C7 0.030(5) 0.034(5) 0.018(4) 0.009(4) 0.018(3) 0.004(4)
C8 0.0206(13) 0.0217(13) 0.0200(13) 0.0009(9) -0.0002(10) 0.0004(10)
C9 0.0206(13) 0.0217(13) 0.0200(13) 0.0009(9) -0.0002(10) 0.0004(10)
C10 0.024(2) 0.025(2) 0.024(2) -0.0006(10) 0.0000(10) 0.0001(10)
C11 0.005(3) 0.049(4) 0.034(3) 0.004(3) -0.001(2) -0.001(3)
C12 0.005(3) 0.049(4) 0.034(3) 0.004(3) -0.001(2) -0.001(3)
C13 0.011(4) 0.052(6) 0.036(5) 0.016(5) 0.003(4) 0.010(4)
C14 0.010(4) 0.049(6) 0.013(4) 0.006(4) -0.001(3) -0.010(4)
C15 0.029(5) 0.043(5) 0.031(5) -0.002(4) -0.009(4) -0.004(4)
C16 0.029(4) 0.043(5) 0.030(4) 0.003(5) -0.004(3) -0.018(4)
C17 0.037(6) 0.009(3) 0.020(3) 0.000(2) -0.005(4) -0.009(3)
C18 0.023(4) 0.020(3) 0.018(3) 0.004(2) 0.002(4) 0.010(4)
C19 0.018(5) 0.013(3) 0.018(3) 0.006(2) 0.003(3) 0.007(3)
C20 0.048(6) 0.035(6) 0.040(6) 0.019(5) 0.016(5) 0.023(5)
C21 0.049(6) 0.043(6) 0.026(5) 0.011(4) -0.021(4) -0.008(5)
C22 0.092(9) 0.052(6) 0.043(6) 0.013(5) -0.031(6) -0.033(6)
C23 0.103(9) 0.034(5) 0.018(4) -0.006(4) -0.008(5) -0.007(5)
C24 0.107(11) 0.028(4) 0.012(3) -0.005(3) 0.000(6) 0.017(6)
C25 0.041(5) 0.021(4) 0.016(3) 0.010(3) 0.007(3) 0.010(3)
C26 0.043(7) 0.038(6) 0.063(8) 0.027(6) -0.004(6) 0.016(5)
C27 0.025(5) 0.056(6) 0.048(6) 0.030(5) 0.011(4) 0.014(4)
C28 0.063(8) 0.073(8) 0.063(7) 0.048(6) 0.025(6) 0.026(6)
C29 0.047(6) 0.022(5) 0.029(5) 0.002(3) 0.003(4) 0.020(4)
C30 0.054(6) 0.023(5) 0.036(5) 0.004(4) -0.017(5) -0.013(5)

_geom_special_details            
; 
 All esds (except the esd in the dihedral angle between two l.s. planes) 
 are estimated using the full covariance matrix.  The cell esds are taken 
 into account individually in the estimation of esds in distances, angles 
 and torsion angles; correlations between esds in cell parameters are only 
 used when they are defined by crystal symmetry.  An approximate (isotropic) 
 treatment of cell esds is used for estimating esds involving l.s. planes. 
;

loop_
_geom_bond_atom_site_label_1
_geom_bond_atom_site_label_2
_geom_bond_distance
_geom_bond_site_symmetry_2
_geom_bond_publ_flag
Au1 C3 2.026(6) . ?
Au1 P1 2.3401(16) . ?
P1 C1 1.628(10) . ?
O2 C1 1.211(12) . ?
N4 C3 1.313(7) . ?
N4 C5 1.462(6) . ?
N4 C17 1.544(7) . ?
C3 C19 1.523(8) . ?
C5 C6 1.355(12) . ?
C5 C10 1.437(12) . ?
C6 C7 1.441(12) . ?
C6 C14 1.554(10) . ?
C7 C8 1.355(13) . ?
C7 H7 0.9300 . ?
C8 C9 1.394(12) . ?
C8 H8 0.9300 . ?
C9 C10 1.361(13) . ?
C9 H9 0.9300 . ?
C10 C11 1.476(12) . ?
C11 C13 1.526(12) . ?
C11 C12 1.564(12) . ?
C11 H11 0.9800 . ?
C12 H12A 0.9600 . ?
C12 H12B 0.9600 . ?
C12 H12C 0.9600 . ?
C13 H13A 0.9600 . ?
C13 H13B 0.9600 . ?
C13 H13C 0.9600 . ?
C14 C15 1.497(11) . ?
C14 C16 1.559(12) . ?
C14 H14 0.9800 . ?
C15 H15A 0.9600 . ?
C15 H15B 0.9600 . ?
C15 H15C 0.9600 . ?
C16 H16A 0.9600 . ?
C16 H16B 0.9600 . ?
C16 H16C 0.9600 . ?
C17 C30 1.501(11) . ?
C17 C29 1.517(12) . ?
C17 C18 1.541(8) . ?
C18 C19 1.553(9) . ?
C18 H18A 0.9700 . ?
C18 H18B 0.9700 . ?
C19 C25 1.546(9) . ?
C19 C20 1.602(13) . ?
C20 C21 1.447(14) . ?
C20 H20A 0.9700 . ?
C20 H20B 0.9700 . ?
C21 C22 1.463(13) . ?
C21 C23 1.600(13) . ?
C21 H21 0.9800 . ?
C22 H22A 0.9600 . ?
C22 H22B 0.9600 . ?
C22 H22C 0.9600 . ?
C23 C24 1.461(16) . ?
C23 H23A 0.9700 . ?
C23 H23B 0.9700 . ?
C24 C25 1.542(11) . ?
C24 H24A 0.9700 . ?
C24 H24B 0.9700 . ?
C25 C26 1.548(13) . ?
C25 H25 0.9800 . ?
C26 C27 1.540(13) . ?
C26 C28 1.572(15) . ?
C26 H26 0.9800 . ?
C27 H27A 0.9600 . ?
C27 H27B 0.9600 . ?
C27 H27C 0.9600 . ?
C28 H28A 0.9600 . ?
C28 H28B 0.9600 . ?
C28 H28C 0.9600 . ?
C29 H29A 0.9600 . ?
C29 H29B 0.9600 . ?
C29 H29C 0.9600 . ?
C30 H30A 0.9600 . ?
C30 H30B 0.9600 . ?
C30 H30C 0.9600 . ?

loop_
_geom_angle_atom_site_label_1
_geom_angle_atom_site_label_2
_geom_angle_atom_site_label_3
_geom_angle
_geom_angle_site_symmetry_1
_geom_angle_site_symmetry_3
_geom_angle_publ_flag
C3 Au1 P1 179.6(2) . . ?
C1 P1 Au1 88.3(3) . . ?
C3 N4 C5 121.2(4) . . ?
C3 N4 C17 115.5(4) . . ?
C5 N4 C17 121.3(4) . . ?
O2 C1 P1 172.1(16) . . ?
N4 C3 C19 109.7(5) . . ?
N4 C3 Au1 120.3(4) . . ?
C19 C3 Au1 129.9(4) . . ?
C6 C5 C10 122.7(5) . . ?
C6 C5 N4 121.8(8) . . ?
C10 C5 N4 115.4(8) . . ?
C5 C6 C7 118.9(7) . . ?
C5 C6 C14 124.1(7) . . ?
C7 C6 C14 116.8(8) . . ?
C8 C7 C6 119.3(7) . . ?
C8 C7 H7 120.4 . . ?
C6 C7 H7 120.4 . . ?
C7 C8 C9 119.7(5) . . ?
C7 C8 H8 120.1 . . ?
C9 C8 H8 120.1 . . ?
C10 C9 C8 124.1(8) . . ?
C10 C9 H9 118.0 . . ?
C8 C9 H9 118.0 . . ?
C9 C10 C5 115.3(8) . . ?
C9 C10 C11 120.2(9) . . ?
C5 C10 C11 124.4(9) . . ?
C10 C11 C13 110.6(8) . . ?
C10 C11 C12 113.2(8) . . ?
C13 C11 C12 109.0(7) . . ?
C10 C11 H11 108.0 . . ?
C13 C11 H11 108.0 . . ?
C12 C11 H11 108.0 . . ?
C11 C12 H12A 109.5 . . ?
C11 C12 H12B 109.5 . . ?
H12A C12 H12B 109.5 . . ?
C11 C12 H12C 109.5 . . ?
H12A C12 H12C 109.5 . . ?
H12B C12 H12C 109.5 . . ?
C11 C13 H13A 109.5 . . ?
C11 C13 H13B 109.5 . . ?
H13A C13 H13B 109.5 . . ?
C11 C13 H13C 109.5 . . ?
H13A C13 H13C 109.5 . . ?
H13B C13 H13C 109.5 . . ?
C15 C14 C6 113.3(7) . . ?
C15 C14 C16 108.3(7) . . ?
C6 C14 C16 110.4(7) . . ?
C15 C14 H14 108.2 . . ?
C6 C14 H14 108.2 . . ?
C16 C14 H14 108.2 . . ?
C14 C15 H15A 109.5 . . ?
C14 C15 H15B 109.5 . . ?
H15A C15 H15B 109.5 . . ?
C14 C15 H15C 109.5 . . ?
H15A C15 H15C 109.5 . . ?
H15B C15 H15C 109.5 . . ?
C14 C16 H16A 109.5 . . ?
C14 C16 H16B 109.5 . . ?
H16A C16 H16B 109.5 . . ?
C14 C16 H16C 109.5 . . ?
H16A C16 H16C 109.5 . . ?
H16B C16 H16C 109.5 . . ?
C30 C17 C29 109.5(7) . . ?
C30 C17 C18 112.1(8) . . ?
C29 C17 C18 113.1(8) . . ?
C30 C17 N4 109.2(7) . . ?
C29 C17 N4 112.5(7) . . ?
C18 C17 N4 100.2(5) . . ?
C17 C18 C19 107.5(5) . . ?
C17 C18 H18A 110.2 . . ?
C19 C18 H18A 110.2 . . ?
C17 C18 H18B 110.2 . . ?
C19 C18 H18B 110.2 . . ?
H18A C18 H18B 108.5 . . ?
C3 C19 C25 116.1(5) . . ?
C3 C19 C18 104.3(5) . . ?
C25 C19 C18 112.8(6) . . ?
C3 C19 C20 107.6(6) . . ?
C25 C19 C20 106.8(6) . . ?
C18 C19 C20 109.0(7) . . ?
C21 C20 C19 119.0(8) . . ?
C21 C20 H20A 107.6 . . ?
C19 C20 H20A 107.6 . . ?
C21 C20 H20B 107.6 . . ?
C19 C20 H20B 107.6 . . ?
H20A C20 H20B 107.0 . . ?
C20 C21 C22 112.2(9) . . ?
C20 C21 C23 105.7(8) . . ?
C22 C21 C23 112.4(8) . . ?
C20 C21 H21 108.8 . . ?
C22 C21 H21 108.8 . . ?
C23 C21 H21 108.8 . . ?
C21 C22 H22A 109.5 . . ?
C21 C22 H22B 109.5 . . ?
H22A C22 H22B 109.5 . . ?
C21 C22 H22C 109.5 . . ?
H22A C22 H22C 109.5 . . ?
H22B C22 H22C 109.5 . . ?
C24 C23 C21 111.8(7) . . ?
C24 C23 H23A 109.3 . . ?
C21 C23 H23A 109.3 . . ?
C24 C23 H23B 109.3 . . ?
C21 C23 H23B 109.3 . . ?
H23A C23 H23B 107.9 . . ?
C23 C24 C25 113.9(8) . . ?
C23 C24 H24A 108.8 . . ?
C25 C24 H24A 108.8 . . ?
C23 C24 H24B 108.8 . . ?
C25 C24 H24B 108.8 . . ?
H24A C24 H24B 107.7 . . ?
C24 C25 C19 111.6(7) . . ?
C24 C25 C26 116.6(8) . . ?
C19 C25 C26 112.0(7) . . ?
C24 C25 H25 105.1 . . ?
C19 C25 H25 105.1 . . ?
C26 C25 H25 105.1 . . ?
C27 C26 C25 114.2(9) . . ?
C27 C26 C28 105.8(9) . . ?
C25 C26 C28 108.9(9) . . ?
C27 C26 H26 109.3 . . ?
C25 C26 H26 109.3 . . ?
C28 C26 H26 109.3 . . ?
C26 C27 H27A 109.5 . . ?
C26 C27 H27B 109.5 . . ?
H27A C27 H27B 109.5 . . ?
C26 C27 H27C 109.5 . . ?
H27A C27 H27C 109.5 . . ?
H27B C27 H27C 109.5 . . ?
C26 C28 H28A 109.5 . . ?
C26 C28 H28B 109.5 . . ?
H28A C28 H28B 109.5 . . ?
C26 C28 H28C 109.5 . . ?
H28A C28 H28C 109.5 . . ?
H28B C28 H28C 109.5 . . ?
C17 C29 H29A 109.5 . . ?
C17 C29 H29B 109.5 . . ?
H29A C29 H29B 109.5 . . ?
C17 C29 H29C 109.5 . . ?
H29A C29 H29C 109.5 . . ?
H29B C29 H29C 109.5 . . ?
C17 C30 H30A 109.5 . . ?
C17 C30 H30B 109.5 . . ?
H30A C30 H30B 109.5 . . ?
C17 C30 H30C 109.5 . . ?
H30A C30 H30C 109.5 . . ?
H30B C30 H30C 109.5 . . ?

loop_
_geom_torsion_atom_site_label_1
_geom_torsion_atom_site_label_2
_geom_torsion_atom_site_label_3
_geom_torsion_atom_site_label_4
_geom_torsion
_geom_torsion_site_symmetry_1
_geom_torsion_site_symmetry_2
_geom_torsion_site_symmetry_3
_geom_torsion_site_symmetry_4
_geom_torsion_publ_flag
C3 Au1 P1 C1 123(28) . . . . ?
Au1 P1 C1 O2 -109(7) . . . . ?
C5 N4 C3 C19 -170.4(8) . . . . ?
C17 N4 C3 C19 -6.3(10) . . . . ?
C5 N4 C3 Au1 13.4(12) . . . . ?
C17 N4 C3 Au1 177.5(6) . . . . ?
P1 Au1 C3 N4 -147(27) . . . . ?
P1 Au1 C3 C19 38(28) . . . . ?
C3 N4 C5 C6 75.1(11) . . . . ?
C17 N4 C5 C6 -88.1(9) . . . . ?
C3 N4 C5 C10 -101.6(10) . . . . ?
C17 N4 C5 C10 95.2(9) . . . . ?
C10 C5 C6 C7 -2.6(10) . . . . ?
N4 C5 C6 C7 -179.0(7) . . . . ?
C10 C5 C6 C14 173.1(8) . . . . ?
N4 C5 C6 C14 -3.4(10) . . . . ?
C5 C6 C7 C8 0.4(12) . . . . ?
C14 C6 C7 C8 -175.6(7) . . . . ?
C6 C7 C8 C9 2.0(10) . . . . ?
C7 C8 C9 C10 -2.4(11) . . . . ?
C8 C9 C10 C5 0.2(13) . . . . ?
C8 C9 C10 C11 176.8(8) . . . . ?
C6 C5 C10 C9 2.3(10) . . . . ?
N4 C5 C10 C9 178.9(7) . . . . ?
C6 C5 C10 C11 -174.1(9) . . . . ?
N4 C5 C10 C11 2.5(11) . . . . ?
C9 C10 C11 C13 -64.5(12) . . . . ?
C5 C10 C11 C13 111.8(10) . . . . ?
C9 C10 C11 C12 58.2(12) . . . . ?
C5 C10 C11 C12 -125.6(9) . . . . ?
C5 C6 C14 C15 127.1(8) . . . . ?
C7 C6 C14 C15 -57.2(10) . . . . ?
C5 C6 C14 C16 -111.2(8) . . . . ?
C7 C6 C14 C16 64.5(10) . . . . ?
C3 N4 C17 C30 132.3(8) . . . . ?
C5 N4 C17 C30 -63.7(11) . . . . ?
C3 N4 C17 C29 -106.0(8) . . . . ?
C5 N4 C17 C29 58.0(11) . . . . ?
C3 N4 C17 C18 14.4(11) . . . . ?
C5 N4 C17 C18 178.5(9) . . . . ?
C30 C17 C18 C19 -131.8(7) . . . . ?
C29 C17 C18 C19 103.9(7) . . . . ?
N4 C17 C18 C19 -16.1(10) . . . . ?
N4 C3 C19 C25 -129.6(7) . . . . ?
Au1 C3 C19 C25 46.1(9) . . . . ?
N4 C3 C19 C18 -4.7(8) . . . . ?
Au1 C3 C19 C18 170.9(6) . . . . ?
N4 C3 C19 C20 110.9(8) . . . . ?
Au1 C3 C19 C20 -73.5(8) . . . . ?
C17 C18 C19 C3 13.6(10) . . . . ?
C17 C18 C19 C25 140.6(8) . . . . ?
C17 C18 C19 C20 -101.0(9) . . . . ?
C3 C19 C20 C21 70.9(10) . . . . ?
C25 C19 C20 C21 -54.5(10) . . . . ?
C18 C19 C20 C21 -176.6(8) . . . . ?
C19 C20 C21 C22 179.0(8) . . . . ?
C19 C20 C21 C23 56.2(10) . . . . ?
C20 C21 C23 C24 -56.2(10) . . . . ?
C22 C21 C23 C24 -178.9(8) . . . . ?
C21 C23 C24 C25 58.5(10) . . . . ?
C23 C24 C25 C19 -55.8(8) . . . . ?
C23 C24 C25 C26 173.6(8) . . . . ?
C3 C19 C25 C24 -72.1(8) . . . . ?
C18 C19 C25 C24 167.5(7) . . . . ?
C20 C19 C25 C24 47.9(8) . . . . ?
C3 C19 C25 C26 60.8(8) . . . . ?
C18 C19 C25 C26 -59.6(8) . . . . ?
C20 C19 C25 C26 -179.3(6) . . . . ?
C24 C25 C26 C27 33.3(13) . . . . ?
C19 C25 C26 C27 -97.0(10) . . . . ?
C24 C25 C26 C28 -84.6(10) . . . . ?
C19 C25 C26 C28 145.1(8) . . . . ?

_diffrn_measured_fraction_theta_max 0.999
_diffrn_reflns_theta_full        25.00
_diffrn_measured_fraction_theta_full 0.999
_refine_diff_density_max         1.365
_refine_diff_density_min         -1.951
_refine_diff_density_rms         0.119
####################################################################### 
# 
# This file contains crystal structure data downloaded from the 
# Cambridge Structural Database (CSD) hosted by the Cambridge 
# Crystallographic Data Centre (CCDC).
# 
# Full information about CCDC data access policies and citation 
# guidelines are available at http://www.ccdc.cam.ac.uk/access/V1 
# 
# Audit and citation data items may have been added by the CCDC. 
# Please retain this information to preserve the provenance of 
# this file and to allow appropriate attribution of the data. 
# 
#######################################################################

data_compound4
_database_code_depnum_ccdc_archive 'CCDC 1404130'
_audit_update_record             
;
2015-05-31 deposited with the CCDC.
2016-01-04 downloaded from the CCDC.
;

_audit_creation_method           SHELXL-97
_chemical_formula_sum            'C23 H35 Cu N O P'
_chemical_formula_weight         436.03

loop_
_atom_type_symbol
_atom_type_description
_atom_type_scat_dispersion_real
_atom_type_scat_dispersion_imag
_atom_type_scat_source
C C 0.0181 0.0091 'International Tables Vol C Tables 4.2.6.8 and 6.1.1.4'
P P 0.2955 0.4335 'International Tables Vol C Tables 4.2.6.8 and 6.1.1.4'
Cu Cu -1.9646 0.5888 'International Tables Vol C Tables 4.2.6.8 and 6.1.1.4'
N N 0.0311 0.0180 'International Tables Vol C Tables 4.2.6.8 and 6.1.1.4'
O O 0.0492 0.0322 'International Tables Vol C Tables 4.2.6.8 and 6.1.1.4'
H H 0.0000 0.0000 'International Tables Vol C Tables 4.2.6.8 and 6.1.1.4'

_symmetry_cell_setting           Monoclinic
_symmetry_space_group_name_H-M   P2(1)/n

loop_
_symmetry_equiv_pos_as_xyz
'x, y, z'
'-x+1/2, y+1/2, -z+1/2'
'-x, -y, -z'
'x-1/2, -y-1/2, z-1/2'

_cell_length_a                   9.1985(7)
_cell_length_b                   15.0111(11)
_cell_length_c                   16.6696(13)
_cell_angle_alpha                90.00
_cell_angle_beta                 90.736(3)
_cell_angle_gamma                90.00
_cell_volume                     2301.5(3)
_cell_formula_units_Z            4
_cell_measurement_temperature    100(2)
_cell_measurement_reflns_used    9527
_cell_measurement_theta_min      3.96
_cell_measurement_theta_max      68.48

_exptl_crystal_description       block
_exptl_crystal_colour            colourless
_exptl_crystal_size_max          0.21
_exptl_crystal_size_mid          0.17
_exptl_crystal_size_min          0.12
_exptl_crystal_density_meas      ?
_exptl_crystal_density_diffrn    1.258
_exptl_crystal_density_method    'not measured'
_exptl_crystal_F_000             928
_exptl_absorpt_coefficient_mu    2.071
_exptl_absorpt_correction_type   multi-scan
_exptl_absorpt_correction_T_min  0.1993
_exptl_absorpt_correction_T_max  0.3201
_exptl_absorpt_process_details   sadabs

_exptl_special_details           
; 
 ? 
;

_diffrn_ambient_temperature      100(2)
_diffrn_radiation_wavelength     1.54178
_diffrn_radiation_type           CuK\a
_diffrn_radiation_source         'fine-focus sealed tube'
_diffrn_radiation_monochromator  graphite
_diffrn_measurement_device_type  'Bruker APEX-II CCD'
_diffrn_measurement_method       '\f and \w scans'
_diffrn_detector_area_resol_mean ?
_diffrn_reflns_number            59310
_diffrn_reflns_av_R_equivalents  0.0473
_diffrn_reflns_av_sigmaI/netI    0.0165
_diffrn_reflns_limit_h_min       -11
_diffrn_reflns_limit_h_max       11
_diffrn_reflns_limit_k_min       -18
_diffrn_reflns_limit_k_max       18
_diffrn_reflns_limit_l_min       -19
_diffrn_reflns_limit_l_max       16
_diffrn_reflns_theta_min         3.96
_diffrn_reflns_theta_max         68.72
_reflns_number_total             4181
_reflns_number_gt                4057
_reflns_threshold_expression     >2sigma(I)

_computing_data_collection       'Bruker APEX2'
_computing_cell_refinement       'Bruker SAINT'
_computing_data_reduction        'Bruker SAINT'
_computing_structure_solution    'SHELXS-97 (Sheldrick, 2008)'
_computing_structure_refinement  'SHELXL-97 (Sheldrick, 2008)'
_computing_molecular_graphics    'Bruker SHELXTL'
_computing_publication_material  'Bruker SHELXTL'

_refine_special_details          
; 
 Refinement of F^2^ against ALL reflections.  The weighted R-factor wR and 
 goodness of fit S are based on F^2^, conventional R-factors R are based 
 on F, with F set to zero for negative F^2^. The threshold expression of 
 F^2^ > 2sigma(F^2^) is used only for calculating R-factors(gt) etc. and is 
 not relevant to the choice of reflections for refinement.  R-factors based 
 on F^2^ are statistically about twice as large as those based on F, and R- 
 factors based on ALL data will be even larger. 
;

_refine_ls_structure_factor_coef Fsqd
_refine_ls_matrix_type           full
_refine_ls_weighting_scheme      calc
_refine_ls_weighting_details     
'calc w=1/[\s^2^(Fo^2^)+(0.0324P)^2^+1.3264P] where P=(Fo^2^+2Fc^2^)/3'
_atom_sites_solution_primary     direct
_atom_sites_solution_secondary   difmap
_atom_sites_solution_hydrogens   geom
_refine_ls_hydrogen_treatment    constr
_refine_ls_extinction_method     none
_refine_ls_extinction_coef       ?
_refine_ls_number_reflns         4181
_refine_ls_number_parameters     252
_refine_ls_number_restraints     0
_refine_ls_R_factor_all          0.0261
_refine_ls_R_factor_gt           0.0255
_refine_ls_wR_factor_ref         0.0689
_refine_ls_wR_factor_gt          0.0684
_refine_ls_goodness_of_fit_ref   1.050
_refine_ls_restrained_S_all      1.050
_refine_ls_shift/su_max          0.001
_refine_ls_shift/su_mean         0.000

loop_
_atom_site_label
_atom_site_type_symbol
_atom_site_fract_x
_atom_site_fract_y
_atom_site_fract_z
_atom_site_U_iso_or_equiv
_atom_site_adp_type
_atom_site_occupancy
_atom_site_symmetry_multiplicity
_atom_site_calc_flag
_atom_site_refinement_flags
_atom_site_disorder_assembly
_atom_site_disorder_group
P0A P -0.06173(4) 0.48949(3) 0.28986(2) 0.02890(11) Uani 1 1 d . . .
Cu1 Cu 0.06642(2) 0.383051(13) 0.350925(11) 0.01842(8) Uani 1 1 d . . .
C1 C 0.18704(14) 0.30238(9) 0.41042(8) 0.0157(3) Uani 1 1 d . . .
N2 N 0.15082(11) 0.22616(7) 0.44130(6) 0.0143(2) Uani 1 1 d . . .
C3 C 0.00650(14) 0.18730(9) 0.43324(8) 0.0159(3) Uani 1 1 d . . .
C4 C -0.09338(14) 0.20126(9) 0.49500(8) 0.0175(3) Uani 1 1 d . . .
C5 C -0.07083(15) 0.27181(9) 0.55957(8) 0.0202(3) Uani 1 1 d . . .
H5 H 0.0339 0.2897 0.5594 0.024 Uiso 1 1 calc R . .
C6 C -0.16219(17) 0.35403(10) 0.53785(9) 0.0265(3) Uani 1 1 d . . .
H6A H -0.1359 0.3750 0.4843 0.040 Uiso 1 1 calc R . .
H6B H -0.1434 0.4013 0.5772 0.040 Uiso 1 1 calc R . .
H6C H -0.2656 0.3383 0.5382 0.040 Uiso 1 1 calc R . .
C7 C -0.10681(17) 0.23933(11) 0.64412(9) 0.0285(3) Uani 1 1 d . . .
H7A H -0.2102 0.2240 0.6465 0.043 Uiso 1 1 calc R . .
H7B H -0.0850 0.2866 0.6830 0.043 Uiso 1 1 calc R . .
H7C H -0.0482 0.1866 0.6570 0.043 Uiso 1 1 calc R . .
C8 C -0.22442(15) 0.15462(9) 0.49081(9) 0.0212(3) Uani 1 1 d . . .
H8 H -0.2923 0.1604 0.5330 0.025 Uiso 1 1 calc R . .
C9 C -0.25712(15) 0.09994(9) 0.42610(9) 0.0227(3) Uani 1 1 d . . .
H9 H -0.3456 0.0673 0.4250 0.027 Uiso 1 1 calc R . .
C10 C -0.16171(15) 0.09266(9) 0.36319(9) 0.0217(3) Uani 1 1 d . . .
H10 H -0.1879 0.0574 0.3179 0.026 Uiso 1 1 calc R . .
C11 C -0.02742(14) 0.13614(9) 0.36489(8) 0.0180(3) Uani 1 1 d . . .
C12 C 0.06708(16) 0.13193(10) 0.29074(9) 0.0236(3) Uani 1 1 d . . .
H12 H 0.1626 0.1606 0.3040 0.028 Uiso 1 1 calc R . .
C13 C 0.09629(18) 0.03614(12) 0.26304(11) 0.0343(4) Uani 1 1 d . . .
H13A H 0.1364 0.0015 0.3079 0.051 Uiso 1 1 calc R . .
H13B H 0.1660 0.0369 0.2191 0.051 Uiso 1 1 calc R . .
H13C H 0.0051 0.0089 0.2444 0.051 Uiso 1 1 calc R . .
C14 C -0.00599(18) 0.18550(12) 0.22297(9) 0.0327(4) Uani 1 1 d . . .
H14A H -0.1007 0.1590 0.2097 0.049 Uiso 1 1 calc R . .
H14B H 0.0557 0.1844 0.1755 0.049 Uiso 1 1 calc R . .
H14C H -0.0196 0.2472 0.2404 0.049 Uiso 1 1 calc R . .
C15 C 0.27146(14) 0.17458(9) 0.48533(8) 0.0172(3) Uani 1 1 d . . .
C16 C 0.39503(14) 0.24354(9) 0.48434(8) 0.0181(3) Uani 1 1 d . . .
H16A H 0.4860 0.2156 0.4657 0.022 Uiso 1 1 calc R . .
H16B H 0.4123 0.2677 0.5389 0.022 Uiso 1 1 calc R . .
C17 C 0.34773(14) 0.31882(9) 0.42653(8) 0.0160(3) Uani 1 1 d . . .
C18 C 0.37080(15) 0.41226(9) 0.46305(8) 0.0196(3) Uani 1 1 d . . .
H18A H 0.4740 0.4183 0.4798 0.023 Uiso 1 1 calc R . .
H18B H 0.3510 0.4575 0.4211 0.023 Uiso 1 1 calc R . .
C19 C 0.27489(16) 0.43171(10) 0.53508(9) 0.0237(3) Uani 1 1 d . . .
H19A H 0.1727 0.4327 0.5178 0.036 Uiso 1 1 calc R . .
H19B H 0.3014 0.4897 0.5580 0.036 Uiso 1 1 calc R . .
H19C H 0.2891 0.3852 0.5757 0.036 Uiso 1 1 calc R . .
C20 C 0.42192(15) 0.31103(9) 0.34406(8) 0.0198(3) Uani 1 1 d . . .
H20A H 0.4054 0.2501 0.3231 0.024 Uiso 1 1 calc R . .
H20B H 0.3739 0.3531 0.3065 0.024 Uiso 1 1 calc R . .
C21 C 0.58537(15) 0.32963(10) 0.34426(9) 0.0245(3) Uani 1 1 d . . .
H21A H 0.6241 0.3176 0.2909 0.037 Uiso 1 1 calc R . .
H21B H 0.6339 0.2911 0.3838 0.037 Uiso 1 1 calc R . .
H21C H 0.6028 0.3922 0.3583 0.037 Uiso 1 1 calc R . .
C22 C 0.22677(15) 0.14980(10) 0.57019(8) 0.0227(3) Uani 1 1 d . . .
H22A H 0.2052 0.2041 0.6004 0.034 Uiso 1 1 calc R . .
H22B H 0.3063 0.1175 0.5969 0.034 Uiso 1 1 calc R . .
H22C H 0.1401 0.1119 0.5678 0.034 Uiso 1 1 calc R . .
C23 C 0.30745(15) 0.09011(9) 0.43875(9) 0.0222(3) Uani 1 1 d . . .
H23A H 0.2210 0.0521 0.4352 0.033 Uiso 1 1 calc R . .
H23B H 0.3859 0.0579 0.4665 0.033 Uiso 1 1 calc R . .
H23C H 0.3386 0.1061 0.3846 0.033 Uiso 1 1 calc R . .
C24 C 0.01935(16) 0.44388(10) 0.21337(9) 0.0248(3) Uani 1 1 d . . .
O25 O 0.07330(13) 0.41358(8) 0.15535(7) 0.0356(3) Uani 1 1 d . . .

loop_
_atom_site_aniso_label
_atom_site_aniso_U_11
_atom_site_aniso_U_22
_atom_site_aniso_U_33
_atom_site_aniso_U_23
_atom_site_aniso_U_13
_atom_site_aniso_U_12
P0A 0.0308(2) 0.0310(2) 0.0249(2) 0.00439(15) -0.00302(16) 0.01320(16)
Cu1 0.01770(12) 0.01873(12) 0.01874(13) 0.00318(7) -0.00315(8) 0.00124(7)
C1 0.0173(6) 0.0166(6) 0.0131(6) -0.0031(5) 0.0001(5) -0.0005(5)
N2 0.0143(5) 0.0149(5) 0.0138(5) -0.0005(4) -0.0012(4) 0.0008(4)
C3 0.0144(6) 0.0143(6) 0.0188(7) 0.0031(5) -0.0020(5) -0.0004(5)
C4 0.0173(6) 0.0169(6) 0.0183(7) 0.0043(5) -0.0014(5) 0.0033(5)
C5 0.0203(7) 0.0238(7) 0.0164(7) 0.0006(5) 0.0013(5) 0.0021(5)
C6 0.0300(8) 0.0242(7) 0.0253(8) -0.0029(6) -0.0001(6) 0.0064(6)
C7 0.0304(8) 0.0368(9) 0.0183(7) 0.0019(6) 0.0038(6) 0.0025(7)
C8 0.0173(6) 0.0217(7) 0.0247(7) 0.0062(6) 0.0030(5) 0.0020(5)
C9 0.0155(7) 0.0193(7) 0.0332(8) 0.0058(6) -0.0023(6) -0.0028(5)
C10 0.0210(7) 0.0172(6) 0.0268(8) -0.0012(5) -0.0048(6) -0.0016(5)
C11 0.0180(7) 0.0160(6) 0.0198(7) 0.0005(5) -0.0015(5) 0.0005(5)
C12 0.0220(7) 0.0278(8) 0.0211(7) -0.0067(6) 0.0007(6) -0.0049(6)
C13 0.0308(8) 0.0363(9) 0.0359(9) -0.0179(7) 0.0037(7) -0.0028(7)
C14 0.0370(9) 0.0418(9) 0.0193(8) -0.0001(7) -0.0019(6) -0.0098(7)
C15 0.0151(6) 0.0172(6) 0.0191(7) 0.0025(5) -0.0027(5) 0.0019(5)
C16 0.0160(6) 0.0186(7) 0.0197(7) 0.0013(5) -0.0030(5) -0.0001(5)
C17 0.0154(6) 0.0159(6) 0.0166(7) -0.0001(5) -0.0015(5) -0.0010(5)
C18 0.0206(7) 0.0166(6) 0.0214(7) -0.0010(5) -0.0022(5) -0.0033(5)
C19 0.0272(7) 0.0205(7) 0.0234(7) -0.0044(6) -0.0007(6) -0.0009(6)
C20 0.0195(7) 0.0218(7) 0.0179(7) -0.0008(5) 0.0002(5) -0.0024(5)
C21 0.0204(7) 0.0287(8) 0.0245(8) 0.0001(6) 0.0026(5) -0.0031(6)
C22 0.0211(7) 0.0258(7) 0.0210(7) 0.0075(6) -0.0018(5) 0.0030(6)
C23 0.0209(7) 0.0168(7) 0.0288(8) -0.0007(6) -0.0002(6) 0.0022(5)
C24 0.0219(7) 0.0243(7) 0.0282(8) 0.0073(6) -0.0048(6) -0.0027(6)
O25 0.0394(6) 0.0390(7) 0.0285(6) -0.0009(5) 0.0082(5) -0.0025(5)

_geom_special_details            
; 
 All esds (except the esd in the dihedral angle between two l.s. planes) 
 are estimated using the full covariance matrix.  The cell esds are taken 
 into account individually in the estimation of esds in distances, angles 
 and torsion angles; correlations between esds in cell parameters are only 
 used when they are defined by crystal symmetry.  An approximate (isotropic) 
 treatment of cell esds is used for estimating esds involving l.s. planes. 
;

loop_
_geom_bond_atom_site_label_1
_geom_bond_atom_site_label_2
_geom_bond_distance
_geom_bond_site_symmetry_2
_geom_bond_publ_flag
P0A C24 1.6357(16) . ?
P0A Cu1 2.2244(4) . ?
Cu1 C1 1.9112(13) . ?
Cu1 C24 2.5008(15) . ?
C1 N2 1.2998(17) . ?
C1 C17 1.5192(17) . ?
N2 C3 1.4547(16) . ?
N2 C15 1.5326(16) . ?
C3 C4 1.4044(19) . ?
C3 C11 1.4058(19) . ?
C4 C8 1.3949(19) . ?
C4 C5 1.5223(19) . ?
C5 C7 1.5316(19) . ?
C5 C6 1.534(2) . ?
C5 H5 1.0000 . ?
C6 H6A 0.9800 . ?
C6 H6B 0.9800 . ?
C6 H6C 0.9800 . ?
C7 H7A 0.9800 . ?
C7 H7B 0.9800 . ?
C7 H7C 0.9800 . ?
C8 C9 1.385(2) . ?
C8 H8 0.9500 . ?
C9 C10 1.380(2) . ?
C9 H9 0.9500 . ?
C10 C11 1.3971(19) . ?
C10 H10 0.9500 . ?
C11 C12 1.522(2) . ?
C12 C14 1.535(2) . ?
C12 C13 1.535(2) . ?
C12 H12 1.0000 . ?
C13 H13A 0.9800 . ?
C13 H13B 0.9800 . ?
C13 H13C 0.9800 . ?
C14 H14A 0.9800 . ?
C14 H14B 0.9800 . ?
C14 H14C 0.9800 . ?
C15 C22 1.5242(19) . ?
C15 C23 1.5254(19) . ?
C15 C16 1.5376(18) . ?
C16 C17 1.5440(18) . ?
C16 H16A 0.9900 . ?
C16 H16B 0.9900 . ?
C17 C18 1.5426(18) . ?
C17 C20 1.5471(18) . ?
C18 C19 1.527(2) . ?
C18 H18A 0.9900 . ?
C18 H18B 0.9900 . ?
C19 H19A 0.9800 . ?
C19 H19B 0.9800 . ?
C19 H19C 0.9800 . ?
C20 C21 1.5292(19) . ?
C20 H20A 0.9900 . ?
C20 H20B 0.9900 . ?
C21 H21A 0.9800 . ?
C21 H21B 0.9800 . ?
C21 H21C 0.9800 . ?
C22 H22A 0.9800 . ?
C22 H22B 0.9800 . ?
C22 H22C 0.9800 . ?
C23 H23A 0.9800 . ?
C23 H23B 0.9800 . ?
C23 H23C 0.9800 . ?
C24 O25 1.184(2) . ?

loop_
_geom_angle_atom_site_label_1
_geom_angle_atom_site_label_2
_geom_angle_atom_site_label_3
_geom_angle
_geom_angle_site_symmetry_1
_geom_angle_site_symmetry_3
_geom_angle_publ_flag
C24 P0A Cu1 79.15(5) . . ?
C1 Cu1 P0A 173.36(4) . . ?
C1 Cu1 C24 143.10(5) . . ?
P0A Cu1 C24 39.97(4) . . ?
N2 C1 C17 109.07(11) . . ?
N2 C1 Cu1 127.82(10) . . ?
C17 C1 Cu1 123.08(9) . . ?
C1 N2 C3 123.69(11) . . ?
C1 N2 C15 116.53(11) . . ?
C3 N2 C15 119.73(10) . . ?
C4 C3 C11 122.36(12) . . ?
C4 C3 N2 118.51(12) . . ?
C11 C3 N2 119.12(12) . . ?
C8 C4 C3 117.48(13) . . ?
C8 C4 C5 119.63(12) . . ?
C3 C4 C5 122.52(12) . . ?
C4 C5 C7 113.58(12) . . ?
C4 C5 C6 108.89(11) . . ?
C7 C5 C6 110.43(12) . . ?
C4 C5 H5 107.9 . . ?
C7 C5 H5 107.9 . . ?
C6 C5 H5 107.9 . . ?
C5 C6 H6A 109.5 . . ?
C5 C6 H6B 109.5 . . ?
H6A C6 H6B 109.5 . . ?
C5 C6 H6C 109.5 . . ?
H6A C6 H6C 109.5 . . ?
H6B C6 H6C 109.5 . . ?
C5 C7 H7A 109.5 . . ?
C5 C7 H7B 109.5 . . ?
H7A C7 H7B 109.5 . . ?
C5 C7 H7C 109.5 . . ?
H7A C7 H7C 109.5 . . ?
H7B C7 H7C 109.5 . . ?
C9 C8 C4 121.01(13) . . ?
C9 C8 H8 119.5 . . ?
C4 C8 H8 119.5 . . ?
C10 C9 C8 120.30(13) . . ?
C10 C9 H9 119.8 . . ?
C8 C9 H9 119.8 . . ?
C9 C10 C11 121.22(13) . . ?
C9 C10 H10 119.4 . . ?
C11 C10 H10 119.4 . . ?
C10 C11 C3 117.29(13) . . ?
C10 C11 C12 118.58(12) . . ?
C3 C11 C12 123.92(12) . . ?
C11 C12 C14 109.08(12) . . ?
C11 C12 C13 112.79(13) . . ?
C14 C12 C13 110.26(13) . . ?
C11 C12 H12 108.2 . . ?
C14 C12 H12 108.2 . . ?
C13 C12 H12 108.2 . . ?
C12 C13 H13A 109.5 . . ?
C12 C13 H13B 109.5 . . ?
H13A C13 H13B 109.5 . . ?
C12 C13 H13C 109.5 . . ?
H13A C13 H13C 109.5 . . ?
H13B C13 H13C 109.5 . . ?
C12 C14 H14A 109.5 . . ?
C12 C14 H14B 109.5 . . ?
H14A C14 H14B 109.5 . . ?
C12 C14 H14C 109.5 . . ?
H14A C14 H14C 109.5 . . ?
H14B C14 H14C 109.5 . . ?
C22 C15 C23 109.42(11) . . ?
C22 C15 N2 111.44(10) . . ?
C23 C15 N2 109.68(11) . . ?
C22 C15 C16 112.49(11) . . ?
C23 C15 C16 112.88(11) . . ?
N2 C15 C16 100.69(10) . . ?
C15 C16 C17 107.28(10) . . ?
C15 C16 H16A 110.3 . . ?
C17 C16 H16A 110.3 . . ?
C15 C16 H16B 110.3 . . ?
C17 C16 H16B 110.3 . . ?
H16A C16 H16B 108.5 . . ?
C1 C17 C18 110.25(11) . . ?
C1 C17 C16 104.90(10) . . ?
C18 C17 C16 112.52(11) . . ?
C1 C17 C20 105.65(10) . . ?
C18 C17 C20 111.06(11) . . ?
C16 C17 C20 112.04(11) . . ?
C19 C18 C17 113.96(11) . . ?
C19 C18 H18A 108.8 . . ?
C17 C18 H18A 108.8 . . ?
C19 C18 H18B 108.8 . . ?
C17 C18 H18B 108.8 . . ?
H18A C18 H18B 107.7 . . ?
C18 C19 H19A 109.5 . . ?
C18 C19 H19B 109.5 . . ?
H19A C19 H19B 109.5 . . ?
C18 C19 H19C 109.5 . . ?
H19A C19 H19C 109.5 . . ?
H19B C19 H19C 109.5 . . ?
C21 C20 C17 115.41(11) . . ?
C21 C20 H20A 108.4 . . ?
C17 C20 H20A 108.4 . . ?
C21 C20 H20B 108.4 . . ?
C17 C20 H20B 108.4 . . ?
H20A C20 H20B 107.5 . . ?
C20 C21 H21A 109.5 . . ?
C20 C21 H21B 109.5 . . ?
H21A C21 H21B 109.5 . . ?
C20 C21 H21C 109.5 . . ?
H21A C21 H21C 109.5 . . ?
H21B C21 H21C 109.5 . . ?
C15 C22 H22A 109.5 . . ?
C15 C22 H22B 109.5 . . ?
H22A C22 H22B 109.5 . . ?
C15 C22 H22C 109.5 . . ?
H22A C22 H22C 109.5 . . ?
H22B C22 H22C 109.5 . . ?
C15 C23 H23A 109.5 . . ?
C15 C23 H23B 109.5 . . ?
H23A C23 H23B 109.5 . . ?
C15 C23 H23C 109.5 . . ?
H23A C23 H23C 109.5 . . ?
H23B C23 H23C 109.5 . . ?
O25 C24 P0A 176.42(13) . . ?
O25 C24 Cu1 122.65(11) . . ?
P0A C24 Cu1 60.88(5) . . ?

loop_
_geom_torsion_atom_site_label_1
_geom_torsion_atom_site_label_2
_geom_torsion_atom_site_label_3
_geom_torsion_atom_site_label_4
_geom_torsion
_geom_torsion_site_symmetry_1
_geom_torsion_site_symmetry_2
_geom_torsion_site_symmetry_3
_geom_torsion_site_symmetry_4
_geom_torsion_publ_flag
C24 P0A Cu1 C1 121.1(4) . . . . ?
P0A Cu1 C1 N2 137.6(3) . . . . ?
C24 Cu1 C1 N2 -108.69(13) . . . . ?
P0A Cu1 C1 C17 -44.3(4) . . . . ?
C24 Cu1 C1 C17 69.40(14) . . . . ?
C17 C1 N2 C3 -176.56(11) . . . . ?
Cu1 C1 N2 C3 1.75(19) . . . . ?
C17 C1 N2 C15 0.90(15) . . . . ?
Cu1 C1 N2 C15 179.20(9) . . . . ?
C1 N2 C3 C4 -95.32(15) . . . . ?
C15 N2 C3 C4 87.30(15) . . . . ?
C1 N2 C3 C11 85.67(16) . . . . ?
C15 N2 C3 C11 -91.70(15) . . . . ?
C11 C3 C4 C8 6.64(19) . . . . ?
N2 C3 C4 C8 -172.33(11) . . . . ?
C11 C3 C4 C5 -166.37(12) . . . . ?
N2 C3 C4 C5 14.66(18) . . . . ?
C8 C4 C5 C7 50.35(17) . . . . ?
C3 C4 C5 C7 -136.79(13) . . . . ?
C8 C4 C5 C6 -73.14(16) . . . . ?
C3 C4 C5 C6 99.72(15) . . . . ?
C3 C4 C8 C9 -3.0(2) . . . . ?
C5 C4 C8 C9 170.23(12) . . . . ?
C4 C8 C9 C10 -1.9(2) . . . . ?
C8 C9 C10 C11 3.3(2) . . . . ?
C9 C10 C11 C3 0.1(2) . . . . ?
C9 C10 C11 C12 -174.82(13) . . . . ?
C4 C3 C11 C10 -5.24(19) . . . . ?
N2 C3 C11 C10 173.72(12) . . . . ?
C4 C3 C11 C12 169.42(13) . . . . ?
N2 C3 C11 C12 -11.62(19) . . . . ?
C10 C11 C12 C14 68.42(16) . . . . ?
C3 C11 C12 C14 -106.18(15) . . . . ?
C10 C11 C12 C13 -54.44(18) . . . . ?
C3 C11 C12 C13 130.96(14) . . . . ?
C1 N2 C15 C22 126.28(12) . . . . ?
C3 N2 C15 C22 -56.16(15) . . . . ?
C1 N2 C15 C23 -112.41(13) . . . . ?
C3 N2 C15 C23 65.15(15) . . . . ?
C1 N2 C15 C16 6.78(14) . . . . ?
C3 N2 C15 C16 -175.66(11) . . . . ?
C22 C15 C16 C17 -129.99(11) . . . . ?
C23 C15 C16 C17 105.59(12) . . . . ?
N2 C15 C16 C17 -11.25(13) . . . . ?
N2 C1 C17 C18 -129.63(12) . . . . ?
Cu1 C1 C17 C18 51.96(14) . . . . ?
N2 C1 C17 C16 -8.26(14) . . . . ?
Cu1 C1 C17 C16 173.34(9) . . . . ?
N2 C1 C17 C20 110.29(12) . . . . ?
Cu1 C1 C17 C20 -68.11(13) . . . . ?
C15 C16 C17 C1 12.29(13) . . . . ?
C15 C16 C17 C18 132.16(11) . . . . ?
C15 C16 C17 C20 -101.85(12) . . . . ?
C1 C17 C18 C19 50.87(15) . . . . ?
C16 C17 C18 C19 -65.86(15) . . . . ?
C20 C17 C18 C19 167.62(11) . . . . ?
C1 C17 C20 C21 177.17(12) . . . . ?
C18 C17 C20 C21 57.63(15) . . . . ?
C16 C17 C20 C21 -69.15(15) . . . . ?
Cu1 P0A C24 O25 170(2) . . . . ?
C1 Cu1 C24 O25 10.19(18) . . . . ?
P0A Cu1 C24 O25 -179.29(16) . . . . ?
C1 Cu1 C24 P0A -170.52(7) . . . . ?

_diffrn_measured_fraction_theta_max 0.984
_diffrn_reflns_theta_full        68.72
_diffrn_measured_fraction_theta_full 0.984
_refine_diff_density_max         0.363
_refine_diff_density_min         -0.290
_refine_diff_density_rms         0.044
####################################################################### 
# 
# This file contains crystal structure data downloaded from the 
# Cambridge Structural Database (CSD) hosted by the Cambridge 
# Crystallographic Data Centre (CCDC).
# 
# Full information about CCDC data access policies and citation 
# guidelines are available at http://www.ccdc.cam.ac.uk/access/V1 
# 
# Audit and citation data items may have been added by the CCDC. 
# Please retain this information to preserve the provenance of 
# this file and to allow appropriate attribution of the data. 
# 
#######################################################################

data_compound5
_database_code_depnum_ccdc_archive 'CCDC 1404131'
_audit_update_record             
;
2015-05-31 deposited with the CCDC.
2016-01-04 downloaded from the CCDC.
;

_audit_creation_method           SHELXL-97
_chemical_formula_sum            'C40.50 H64.50 Au1.50 N1.50 P0.50'
_chemical_formula_weight         883.37

loop_
_atom_type_symbol
_atom_type_description
_atom_type_scat_dispersion_real
_atom_type_scat_dispersion_imag
_atom_type_scat_source
C C 0.0033 0.0016 'International Tables Vol C Tables 4.2.6.8 and 6.1.1.4'
H H 0.0000 0.0000 'International Tables Vol C Tables 4.2.6.8 and 6.1.1.4'
N N 0.0061 0.0033 'International Tables Vol C Tables 4.2.6.8 and 6.1.1.4'
P P 0.1023 0.0942 'International Tables Vol C Tables 4.2.6.8 and 6.1.1.4'
Au Au -2.0133 8.8022 'International Tables Vol C Tables 4.2.6.8 and 6.1.1.4'

_symmetry_cell_setting           Hexagonal
_symmetry_space_group_name_H-M   R32

loop_
_symmetry_equiv_pos_as_xyz
'x, y, z'
'-y, x-y, z'
'-x+y, -x, z'
'y, x, -z'
'x-y, -y, -z'
'-x, -x+y, -z'
'x+2/3, y+1/3, z+1/3'
'-y+2/3, x-y+1/3, z+1/3'
'-x+y+2/3, -x+1/3, z+1/3'
'y+2/3, x+1/3, -z+1/3'
'x-y+2/3, -y+1/3, -z+1/3'
'-x+2/3, -x+y+1/3, -z+1/3'
'x+1/3, y+2/3, z+2/3'
'-y+1/3, x-y+2/3, z+2/3'
'-x+y+1/3, -x+2/3, z+2/3'
'y+1/3, x+2/3, -z+2/3'
'x-y+1/3, -y+2/3, -z+2/3'
'-x+1/3, -x+y+2/3, -z+2/3'

_cell_length_a                   23.2392(6)
_cell_length_b                   23.2392(6)
_cell_length_c                   27.9791(10)
_cell_angle_alpha                90.00
_cell_angle_beta                 90.00
_cell_angle_gamma                120.00
_cell_volume                     13086.0(7)
_cell_formula_units_Z            12
_cell_measurement_temperature    100(2)
_cell_measurement_reflns_used    9971
_cell_measurement_theta_min      2.49
_cell_measurement_theta_max      23.10

_exptl_crystal_description       block
_exptl_crystal_colour            colourless
_exptl_crystal_size_max          0.13
_exptl_crystal_size_mid          0.11
_exptl_crystal_size_min          0.09
_exptl_crystal_density_meas      ?
_exptl_crystal_density_diffrn    1.345
_exptl_crystal_density_method    'not measured'
_exptl_crystal_F_000             5328
_exptl_absorpt_coefficient_mu    5.089
_exptl_absorpt_correction_type   multi-scan
_exptl_absorpt_correction_T_min  0.2173
_exptl_absorpt_correction_T_max  0.2590
_exptl_absorpt_process_details   sadabs

_exptl_special_details           
; 
 ? 
;

_diffrn_ambient_temperature      100(2)
_diffrn_radiation_wavelength     0.71073
_diffrn_radiation_type           MoK\a
_diffrn_radiation_source         'fine-focus sealed tube'
_diffrn_radiation_monochromator  graphite
_diffrn_measurement_device_type  'Bruker APEX-II CCD'
_diffrn_measurement_method       '\f and \w scans'
_diffrn_detector_area_resol_mean ?
_diffrn_reflns_number            52926
_diffrn_reflns_av_R_equivalents  0.0708
_diffrn_reflns_av_sigmaI/netI    0.0501
_diffrn_reflns_limit_h_min       -28
_diffrn_reflns_limit_h_max       28
_diffrn_reflns_limit_k_min       -27
_diffrn_reflns_limit_k_max       28
_diffrn_reflns_limit_l_min       -27
_diffrn_reflns_limit_l_max       33
_diffrn_reflns_theta_min         2.18
_diffrn_reflns_theta_max         25.42
_reflns_number_total             5380
_reflns_number_gt                4659
_reflns_threshold_expression     >2sigma(I)

_computing_data_collection       'Bruker APEX2'
_computing_cell_refinement       'Bruker SAINT'
_computing_data_reduction        'Bruker SAINT'
_computing_structure_solution    'SHELXS-97 (Sheldrick, 2008)'
_computing_structure_refinement  'SHELXL-97 (Sheldrick, 2008)'
_computing_molecular_graphics    'Bruker SHELXTL'
_computing_publication_material  'Bruker SHELXTL'

_refine_special_details          
; 
 Refinement of F^2^ against ALL reflections.  The weighted R-factor wR and 
 goodness of fit S are based on F^2^, conventional R-factors R are based 
 on F, with F set to zero for negative F^2^. The threshold expression of 
 F^2^ > 2sigma(F^2^) is used only for calculating R-factors(gt) etc. and is 
 not relevant to the choice of reflections for refinement.  R-factors based 
 on F^2^ are statistically about twice as large as those based on F, and R- 
 factors based on ALL data will be even larger. 
;

_refine_ls_structure_factor_coef Fsqd
_refine_ls_matrix_type           full
_refine_ls_weighting_scheme      calc
_refine_ls_weighting_details     
'calc w=1/[\s^2^(Fo^2^)+(0.0554P)^2^+0.0000P] where P=(Fo^2^+2Fc^2^)/3'
_atom_sites_solution_primary     direct
_atom_sites_solution_secondary   difmap
_atom_sites_solution_hydrogens   geom
_refine_ls_hydrogen_treatment    constr
_refine_ls_extinction_method     none
_refine_ls_extinction_coef       ?
_refine_ls_abs_structure_details 'Flack H D (1983), Acta Cryst. A39, 876-881'
_refine_ls_abs_structure_Flack   0.028(12)
_refine_ls_number_reflns         5380
_refine_ls_number_parameters     274
_refine_ls_number_restraints     0
_refine_ls_R_factor_all          0.0477
_refine_ls_R_factor_gt           0.0384
_refine_ls_wR_factor_ref         0.0899
_refine_ls_wR_factor_gt          0.0868
_refine_ls_goodness_of_fit_ref   1.027
_refine_ls_restrained_S_all      1.027
_refine_ls_shift/su_max          0.001
_refine_ls_shift/su_mean         0.000
loop_
_platon_squeeze_void_nr
_platon_squeeze_void_average_x
_platon_squeeze_void_average_y
_platon_squeeze_void_average_z
_platon_squeeze_void_volume
_platon_squeeze_void_count_electrons
_platon_squeeze_void_content
1 0.000 0.000 0.000 162 33 ' '
2 0.000 0.254 0.000 14 3 ' '
3 0.000 0.000 0.500 578 206 ' '
4 0.079 0.413 0.667 13 3 ' '
5 0.333 0.667 0.167 576 205 ' '
6 0.333 0.667 0.667 159 33 ' '
7 0.254 1.000 1.000 14 3 ' '
8 0.333 0.921 0.667 13 2 ' '
9 0.412 0.079 0.333 13 2 ' '
10 0.667 0.333 0.833 577 205 ' '
11 0.667 0.333 0.333 159 33 ' '
12 0.587 0.667 0.667 13 2 ' '
13 0.667 0.587 0.333 13 2 ' '
14 0.746 0.746 0.000 14 3 ' '
15 0.921 0.333 0.333 13 2 ' '
_platon_squeeze_void_probe_radius 1.20
_platon_squeeze_details          
;PROBLEM: VERY LARGE Solvent Accessible VOID(S) in Structure   ! 
RESPONSE: During the 
refinement of the structure, electron density peaks were located 
that were believed to be highly disordered 
solvent molecules (possibly pentane). Attempts 
made to model the solvent molecule were not successful. 
The SQUEEZE option in PLATON (Spek, 2009) indicated there was a 
large solvent cavity 921.1 Ang^3. In the final cycles of refinement, 
this contribution (325) to the 
electron density was removed from the observed data. The 
density, the F(000) value, the molecular weight and the formula are 
given without taking into account the results obtained with the 
SQUEEZE option PLATON (Spek, 2009). Similar treatments of disordered 
solvent molecules were carried out by St\"ahler et al. (2001), 
Cox et al. (2003), Mohamed et al. (2003) and Athimoolam et al. (2005). 
References: 
  
Spek, A. L. (2009). Acta Cryst. D65, 148--155.
  
Athimoolam, S., Kumar, J., Ramakrishnan, V. & Rajaram, R.K. (2005). 
Acta Cryst. E61, m2014-m2017. 
  
Cox, J.P., Kumarasammy, Y., Nahar, L., Sarkar D.S. & Shoeb, M. 
(2003). Acta Cryst. E59, o975-o977. 
  
Mohamed, A.A., Krause Bauer, A.J., Bruce, E.A. & Bruce M.R.M. 
(2003). Acta Cryst. C59, m84-m86. 
  
Stahler, R., Nather, C. & Bensch, W. (2001). Acta Cryst. 
C57, 26-27.
;

loop_
_atom_site_label
_atom_site_type_symbol
_atom_site_fract_x
_atom_site_fract_y
_atom_site_fract_z
_atom_site_U_iso_or_equiv
_atom_site_adp_type
_atom_site_occupancy
_atom_site_symmetry_multiplicity
_atom_site_calc_flag
_atom_site_refinement_flags
_atom_site_disorder_assembly
_atom_site_disorder_group
Au01 Au 0.555355(14) 0.291200(14) 0.507336(11) 0.02823(10) Uani 1 1 d . . .
P002 P 0.6667 0.3333 0.48879(13) 0.0271(8) Uani 1 3 d S . .
N003 N 0.4253(3) 0.2376(3) 0.5572(3) 0.0344(17) Uani 1 1 d . . .
C004 C 0.5199(6) 0.3457(5) 0.6253(4) 0.063(3) Uani 1 1 d . . .
H004 H 0.5022 0.3514 0.5949 0.075 Uiso 1 1 calc R . .
C005 C 0.4883(5) 0.2711(5) 0.6349(4) 0.052(3) Uani 1 1 d . . .
C006 C 0.4418(4) 0.3497(4) 0.4759(4) 0.039(2) Uani 1 1 d . . .
H00A H 0.4060 0.3551 0.4631 0.047 Uiso 1 1 calc R . .
H00B H 0.4519 0.3695 0.5075 0.047 Uiso 1 1 calc R . .
C007 C 0.4504(5) 0.2214(4) 0.6001(3) 0.041(2) Uani 1 1 d . . .
C008 C 0.4342(4) 0.1531(4) 0.6064(4) 0.045(3) Uani 1 1 d . . .
C00A C 0.4509(4) 0.1372(5) 0.6504(4) 0.050(3) Uani 1 1 d . . .
H00C H 0.4413 0.0939 0.6564 0.060 Uiso 1 1 calc R . .
C00B C 0.5007(4) 0.3881(4) 0.4456(3) 0.034(2) Uani 1 1 d . . .
H00D H 0.5390 0.3889 0.4609 0.040 Uiso 1 1 calc R . .
C00C C 0.5149(5) 0.4603(5) 0.4407(4) 0.050(2) Uani 1 1 d . . .
H00E H 0.4799 0.4607 0.4228 0.075 Uiso 1 1 calc R . .
H00F H 0.5564 0.4866 0.4244 0.075 Uiso 1 1 calc R . .
H00G H 0.5172 0.4786 0.4719 0.075 Uiso 1 1 calc R . .
C00D C 0.4149(3) 0.2727(4) 0.4818(3) 0.0308(19) Uani 1 1 d . . .
C00E C 0.5024(5) 0.2497(5) 0.6776(3) 0.054(3) Uani 1 1 d . . .
H00H H 0.5267 0.2805 0.7013 0.065 Uiso 1 1 calc R . .
C00F C 0.4813(5) 0.1850(6) 0.6846(3) 0.054(3) Uani 1 1 d . . .
H00I H 0.4877 0.1719 0.7147 0.065 Uiso 1 1 calc R . .
C00G C 0.4581(4) 0.2623(3) 0.5181(3) 0.0262(17) Uani 1 1 d . . .
C00H C 0.4096(5) 0.2428(4) 0.4321(4) 0.053(3) Uani 1 1 d . . .
H00J H 0.3747 0.2472 0.4158 0.064 Uiso 1 1 calc R . .
C00I C 0.5950(5) 0.3734(5) 0.6191(4) 0.062(3) Uani 1 1 d . . .
H00K H 0.6148 0.3759 0.6497 0.093 Uiso 1 1 calc R . .
H00L H 0.6148 0.4170 0.6052 0.093 Uiso 1 1 calc R . .
H00M H 0.6022 0.3446 0.5984 0.093 Uiso 1 1 calc R . .
C00J C 0.3581(7) 0.2836(7) 0.5925(5) 0.090(5) Uani 1 1 d . . .
H00N H 0.3788 0.2845 0.6224 0.135 Uiso 1 1 calc R . .
H00O H 0.3134 0.2741 0.5981 0.135 Uiso 1 1 calc R . .
H00P H 0.3828 0.3260 0.5770 0.135 Uiso 1 1 calc R . .
C00K C 0.3569(5) 0.2305(5) 0.5609(5) 0.065(4) Uani 1 1 d . . .
C00L C 0.4902(6) 0.3557(5) 0.3971(3) 0.046(2) Uani 1 1 d . . .
H00Q H 0.5307 0.3790 0.3785 0.055 Uiso 1 1 calc R . .
H00R H 0.4552 0.3585 0.3803 0.055 Uiso 1 1 calc R . .
C00M C 0.3052(5) 0.1612(6) 0.5787(5) 0.082(4) Uani 1 1 d . . .
H00S H 0.3043 0.1281 0.5578 0.124 Uiso 1 1 calc R . .
H00T H 0.2621 0.1575 0.5792 0.124 Uiso 1 1 calc R . .
H00U H 0.3167 0.1547 0.6104 0.124 Uiso 1 1 calc R . .
C00N C 0.4610(5) 0.0928(4) 0.5475(4) 0.055(3) Uani 1 1 d . . .
H00V H 0.4977 0.1342 0.5369 0.082 Uiso 1 1 calc R . .
H00W H 0.4442 0.0622 0.5212 0.082 Uiso 1 1 calc R . .
H00X H 0.4756 0.0746 0.5724 0.082 Uiso 1 1 calc R . .
C00O C 0.3496(5) 0.0359(4) 0.5807(5) 0.068(3) Uani 1 1 d . . .
H00Y H 0.3656 0.0069 0.5907 0.102 Uiso 1 1 calc R . .
H H 0.3200 0.0163 0.5541 0.102 Uiso 1 1 calc R . .
HA H 0.3263 0.0422 0.6066 0.102 Uiso 1 1 calc R . .
C00P C 0.3447(4) 0.2383(6) 0.5074(4) 0.060(3) Uani 1 1 d . . .
H00Z H 0.3242 0.2656 0.5041 0.072 Uiso 1 1 calc R . .
HB H 0.3155 0.1952 0.4932 0.072 Uiso 1 1 calc R . .
C00Q C 0.4713(5) 0.2832(5) 0.4023(3) 0.048(2) Uani 1 1 d . . .
H00 H 0.4643 0.2634 0.3708 0.057 Uiso 1 1 calc R . .
HC H 0.5081 0.2811 0.4169 0.057 Uiso 1 1 calc R . .
C00S C 0.3863(5) 0.1692(4) 0.4304(4) 0.059(3) Uani 1 1 d . . .
H0AA H 0.3611 0.1498 0.4598 0.070 Uiso 1 1 calc R . .
C00T C 0.5025(10) 0.3795(7) 0.6635(4) 0.113(6) Uani 1 1 d . . .
H1AA H 0.4555 0.3628 0.6633 0.169 Uiso 1 1 calc R . .
HD H 0.5256 0.4265 0.6577 0.169 Uiso 1 1 calc R . .
HE H 0.5155 0.3709 0.6941 0.169 Uiso 1 1 calc R . .
C00U C 0.4415(5) 0.1518(5) 0.4291(4) 0.062(3) Uani 1 1 d . . .
H2AA H 0.4664 0.1683 0.4000 0.094 Uiso 1 1 calc R . .
HF H 0.4224 0.1044 0.4305 0.094 Uiso 1 1 calc R . .
HG H 0.4705 0.1718 0.4560 0.094 Uiso 1 1 calc R . .
C3 C 0.4090(4) 0.1038(4) 0.5656(3) 0.038(2) Uani 1 1 d . . .
H3 H 0.3944 0.1220 0.5397 0.046 Uiso 1 1 calc R . .
C1 C 0.3389(6) 0.1347(6) 0.3892(5) 0.094(5) Uani 1 1 d . . .
H1A H 0.3044 0.1460 0.3895 0.141 Uiso 1 1 calc R . .
H1B H 0.3196 0.0875 0.3924 0.141 Uiso 1 1 calc R . .
H1C H 0.3628 0.1489 0.3595 0.141 Uiso 1 1 calc R . .

loop_
_atom_site_aniso_label
_atom_site_aniso_U_11
_atom_site_aniso_U_22
_atom_site_aniso_U_33
_atom_site_aniso_U_23
_atom_site_aniso_U_13
_atom_site_aniso_U_12
Au01 0.02485(16) 0.02422(16) 0.03670(17) 0.00262(14) -0.00006(15) 0.01307(14)
P002 0.0208(11) 0.0208(11) 0.040(2) 0.000 0.000 0.0104(5)
N003 0.031(4) 0.020(3) 0.061(5) 0.012(3) 0.018(3) 0.020(3)
C004 0.101(9) 0.054(6) 0.047(6) -0.005(5) 0.007(6) 0.050(7)
C005 0.055(6) 0.048(6) 0.045(6) 0.005(5) 0.021(5) 0.021(5)
C006 0.027(4) 0.028(4) 0.068(7) 0.015(4) 0.016(4) 0.017(4)
C007 0.042(6) 0.036(5) 0.054(6) 0.024(4) 0.026(5) 0.026(4)
C008 0.036(5) 0.034(5) 0.074(7) 0.027(5) 0.028(5) 0.024(4)
C00A 0.050(5) 0.039(6) 0.069(7) 0.039(6) 0.034(5) 0.029(5)
C00B 0.036(4) 0.025(4) 0.045(5) 0.005(4) 0.003(4) 0.019(4)
C00C 0.051(6) 0.034(5) 0.072(7) 0.013(5) 0.011(5) 0.027(4)
C00D 0.019(4) 0.023(4) 0.051(6) 0.013(4) 0.006(4) 0.012(3)
C00E 0.069(8) 0.060(7) 0.035(5) 0.010(5) 0.014(5) 0.033(6)
C00F 0.065(7) 0.067(7) 0.032(6) 0.022(5) 0.029(5) 0.035(6)
C00G 0.023(4) 0.019(3) 0.041(5) 0.002(3) 0.005(4) 0.014(3)
C00H 0.043(6) 0.034(5) 0.081(8) 0.012(5) -0.026(5) 0.019(4)
C00I 0.066(7) 0.038(5) 0.055(6) -0.006(5) -0.008(6) 0.007(5)
C00J 0.123(11) 0.100(10) 0.106(11) 0.048(9) 0.070(9) 0.100(9)
C00K 0.032(5) 0.058(6) 0.113(10) 0.051(7) 0.028(6) 0.027(5)
C00L 0.060(6) 0.049(6) 0.038(5) 0.004(5) 0.006(5) 0.035(5)
C00M 0.035(6) 0.070(8) 0.149(12) 0.061(8) 0.045(7) 0.031(6)
C00N 0.060(7) 0.029(5) 0.083(7) 0.002(5) -0.004(6) 0.029(5)
C00O 0.063(7) 0.032(5) 0.103(9) 0.034(6) 0.016(7) 0.020(5)
C00P 0.031(5) 0.065(7) 0.092(9) 0.025(6) 0.019(5) 0.029(5)
C00Q 0.067(7) 0.052(6) 0.032(6) 0.004(4) -0.006(5) 0.036(5)
C00S 0.056(6) 0.026(5) 0.091(8) -0.015(5) -0.049(6) 0.017(5)
C00T 0.21(2) 0.069(9) 0.079(9) 0.003(7) 0.052(10) 0.081(11)
C00U 0.074(7) 0.031(5) 0.084(8) -0.022(5) -0.030(6) 0.027(5)
C3 0.029(4) 0.023(4) 0.065(6) 0.010(4) 0.003(4) 0.015(4)
C1 0.099(10) 0.054(7) 0.138(13) -0.030(8) -0.078(9) 0.044(7)

_geom_special_details            
; 
 All esds (except the esd in the dihedral angle between two l.s. planes) 
 are estimated using the full covariance matrix.  The cell esds are taken 
 into account individually in the estimation of esds in distances, angles 
 and torsion angles; correlations between esds in cell parameters are only 
 used when they are defined by crystal symmetry.  An approximate (isotropic) 
 treatment of cell esds is used for estimating esds involving l.s. planes. 
;

loop_
_geom_bond_atom_site_label_1
_geom_bond_atom_site_label_2
_geom_bond_distance
_geom_bond_site_symmetry_2
_geom_bond_publ_flag
Au01 C00G 2.033(7) . ?
Au01 P002 2.3209(9) . ?
P002 Au01 2.3209(9) 3_665 ?
P002 Au01 2.3210(9) 2_655 ?
N003 C00G 1.291(9) . ?
N003 C007 1.465(11) . ?
N003 C00K 1.517(11) . ?
C004 C00T 1.496(14) . ?
C004 C005 1.532(14) . ?
C004 C00I 1.539(16) . ?
C005 C00E 1.393(14) . ?
C005 C007 1.428(13) . ?
C006 C00B 1.471(11) . ?
C006 C00D 1.582(10) . ?
C007 C008 1.448(11) . ?
C008 C00A 1.395(13) . ?
C008 C3 1.511(13) . ?
C00A C00F 1.367(14) . ?
C00B C00L 1.512(12) . ?
C00B C00C 1.545(11) . ?
C00D C00H 1.530(13) . ?
C00D C00G 1.531(10) . ?
C00D C00P 1.585(11) . ?
C00E C00F 1.343(15) . ?
C00H C00Q 1.512(14) . ?
C00H C00S 1.515(12) . ?
C00J C00K 1.507(17) . ?
C00K C00M 1.534(13) . ?
C00K C00P 1.551(16) . ?
C00L C00Q 1.521(13) . ?
C00N C3 1.447(13) . ?
C00O C3 1.549(12) . ?
C00S C1 1.517(14) . ?
C00S C00U 1.526(14) . ?

loop_
_geom_angle_atom_site_label_1
_geom_angle_atom_site_label_2
_geom_angle_atom_site_label_3
_geom_angle
_geom_angle_site_symmetry_1
_geom_angle_site_symmetry_3
_geom_angle_publ_flag
C00G Au01 P002 173.3(2) . . ?
Au01 P002 Au01 115.15(7) 3_665 . ?
Au01 P002 Au01 115.15(7) 3_665 2_655 ?
Au01 P002 Au01 115.15(7) . 2_655 ?
C00G N003 C007 125.8(7) . . ?
C00G N003 C00K 117.4(7) . . ?
C007 N003 C00K 116.5(7) . . ?
C00T C004 C005 111.5(9) . . ?
C00T C004 C00I 114.1(11) . . ?
C005 C004 C00I 107.1(8) . . ?
C00E C005 C007 117.1(9) . . ?
C00E C005 C004 119.3(10) . . ?
C007 C005 C004 123.2(9) . . ?
C00B C006 C00D 118.0(7) . . ?
C005 C007 C008 121.5(9) . . ?
C005 C007 N003 121.0(7) . . ?
C008 C007 N003 117.5(8) . . ?
C00A C008 C007 116.3(10) . . ?
C00A C008 C3 121.3(8) . . ?
C007 C008 C3 122.0(9) . . ?
C00F C00A C008 120.2(9) . . ?
C006 C00B C00L 110.1(8) . . ?
C006 C00B C00C 109.9(7) . . ?
C00L C00B C00C 110.9(7) . . ?
C00H C00D C00G 116.3(6) . . ?
C00H C00D C006 108.4(7) . . ?
C00G C00D C006 109.2(7) . . ?
C00H C00D C00P 110.6(8) . . ?
C00G C00D C00P 102.2(6) . . ?
C006 C00D C00P 110.0(7) . . ?
C00F C00E C005 120.4(10) . . ?
C00E C00F C00A 123.9(9) . . ?
N003 C00G C00D 110.2(6) . . ?
N003 C00G Au01 125.8(6) . . ?
C00D C00G Au01 123.8(5) . . ?
C00Q C00H C00S 112.1(9) . . ?
C00Q C00H C00D 112.4(8) . . ?
C00S C00H C00D 116.3(8) . . ?
C00J C00K N003 111.2(10) . . ?
C00J C00K C00M 110.6(10) . . ?
N003 C00K C00M 111.4(8) . . ?
C00J C00K C00P 113.6(9) . . ?
N003 C00K C00P 99.5(8) . . ?
C00M C00K C00P 110.1(11) . . ?
C00B C00L C00Q 110.6(7) . . ?
C00K C00P C00D 107.0(7) . . ?
C00H C00Q C00L 113.5(8) . . ?
C00H C00S C1 112.0(8) . . ?
C00H C00S C00U 115.3(8) . . ?
C1 C00S C00U 109.1(9) . . ?
C00N C3 C008 110.9(8) . . ?
C00N C3 C00O 108.2(7) . . ?
C008 C3 C00O 112.2(8) . . ?

loop_
_geom_torsion_atom_site_label_1
_geom_torsion_atom_site_label_2
_geom_torsion_atom_site_label_3
_geom_torsion_atom_site_label_4
_geom_torsion
_geom_torsion_site_symmetry_1
_geom_torsion_site_symmetry_2
_geom_torsion_site_symmetry_3
_geom_torsion_site_symmetry_4
_geom_torsion_publ_flag
C00G Au01 P002 Au01 61.2(19) . . . 3_665 ?
C00G Au01 P002 Au01 -161.1(19) . . . 2_655 ?
C00T C004 C005 C00E -57.9(15) . . . . ?
C00I C004 C005 C00E 67.5(11) . . . . ?
C00T C004 C005 C007 129.2(12) . . . . ?
C00I C004 C005 C007 -105.3(11) . . . . ?
C00E C005 C007 C008 -7.2(13) . . . . ?
C004 C005 C007 C008 165.8(9) . . . . ?
C00E C005 C007 N003 171.5(8) . . . . ?
C004 C005 C007 N003 -15.5(14) . . . . ?
C00G N003 C007 C005 84.1(10) . . . . ?
C00K N003 C007 C005 -90.0(10) . . . . ?
C00G N003 C007 C008 -97.2(9) . . . . ?
C00K N003 C007 C008 88.7(10) . . . . ?
C005 C007 C008 C00A 7.1(12) . . . . ?
N003 C007 C008 C00A -171.6(7) . . . . ?
C005 C007 C008 C3 -165.1(8) . . . . ?
N003 C007 C008 C3 16.2(12) . . . . ?
C007 C008 C00A C00F -0.5(12) . . . . ?
C3 C008 C00A C00F 171.8(8) . . . . ?
C00D C006 C00B C00L 52.3(10) . . . . ?
C00D C006 C00B C00C 174.7(8) . . . . ?
C00B C006 C00D C00H -48.6(10) . . . . ?
C00B C006 C00D C00G 79.0(10) . . . . ?
C00B C006 C00D C00P -169.6(8) . . . . ?
C007 C005 C00E C00F 0.5(14) . . . . ?
C004 C005 C00E C00F -172.8(10) . . . . ?
C005 C00E C00F C00A 6.4(16) . . . . ?
C008 C00A C00F C00E -6.3(15) . . . . ?
C007 N003 C00G C00D -179.5(7) . . . . ?
C00K N003 C00G C00D -5.5(10) . . . . ?
C007 N003 C00G Au01 -4.5(10) . . . . ?
C00K N003 C00G Au01 169.5(7) . . . . ?
C00H C00D C00G N003 -128.0(7) . . . . ?
C006 C00D C00G N003 109.0(7) . . . . ?
C00P C00D C00G N003 -7.4(8) . . . . ?
C00H C00D C00G Au01 56.9(8) . . . . ?
C006 C00D C00G Au01 -66.1(8) . . . . ?
C00P C00D C00G Au01 177.4(6) . . . . ?
P002 Au01 C00G N003 -149.8(16) . . . . ?
P002 Au01 C00G C00D 25(2) . . . . ?
C00G C00D C00H C00Q -76.2(8) . . . . ?
C006 C00D C00H C00Q 47.2(9) . . . . ?
C00P C00D C00H C00Q 167.9(7) . . . . ?
C00G C00D C00H C00S 55.0(10) . . . . ?
C006 C00D C00H C00S 178.3(7) . . . . ?
C00P C00D C00H C00S -61.0(10) . . . . ?
C00G N003 C00K C00J -104.1(10) . . . . ?
C007 N003 C00K C00J 70.5(9) . . . . ?
C00G N003 C00K C00M 132.0(10) . . . . ?
C007 N003 C00K C00M -53.4(13) . . . . ?
C00G N003 C00K C00P 15.9(10) . . . . ?
C007 N003 C00K C00P -169.6(7) . . . . ?
C006 C00B C00L C00Q -54.1(10) . . . . ?
C00C C00B C00L C00Q -175.9(8) . . . . ?
C00J C00K C00P C00D 99.5(10) . . . . ?
N003 C00K C00P C00D -18.8(10) . . . . ?
C00M C00K C00P C00D -135.9(9) . . . . ?
C00H C00D C00P C00K 141.2(8) . . . . ?
C00G C00D C00P C00K 16.8(10) . . . . ?
C006 C00D C00P C00K -99.0(9) . . . . ?
C00S C00H C00Q C00L 171.4(8) . . . . ?
C00D C00H C00Q C00L -55.4(10) . . . . ?
C00B C00L C00Q C00H 57.7(11) . . . . ?
C00Q C00H C00S C1 -88.8(11) . . . . ?
C00D C00H C00S C1 139.9(10) . . . . ?
C00Q C00H C00S C00U 36.7(12) . . . . ?
C00D C00H C00S C00U -94.6(12) . . . . ?
C00A C008 C3 C00N -68.6(10) . . . . ?
C007 C008 C3 C00N 103.2(9) . . . . ?
C00A C008 C3 C00O 52.4(11) . . . . ?
C007 C008 C3 C00O -135.7(8) . . . . ?

_diffrn_measured_fraction_theta_max 0.997
_diffrn_reflns_theta_full        25.42
_diffrn_measured_fraction_theta_full 0.997
_refine_diff_density_max         1.233
_refine_diff_density_min         -0.561
_refine_diff_density_rms         0.128
####################################################################### 
# 
# This file contains crystal structure data downloaded from the 
# Cambridge Structural Database (CSD) hosted by the Cambridge 
# Crystallographic Data Centre (CCDC).
# 
# Full information about CCDC data access policies and citation 
# guidelines are available at http://www.ccdc.cam.ac.uk/access/V1 
# 
# Audit and citation data items may have been added by the CCDC. 
# Please retain this information to preserve the provenance of 
# this file and to allow appropriate attribution of the data. 
# 
#######################################################################

data_compound6
_database_code_depnum_ccdc_archive 'CCDC 1404132'
_audit_update_record             
;
2015-05-31 deposited with the CCDC.
2016-01-04 downloaded from the CCDC.
;

_audit_creation_method           SHELXL-97
_chemical_formula_sum            'C98 H158 Cu2 N10 O2 P2'
_chemical_formula_weight         1697.36

loop_
_atom_type_symbol
_atom_type_description
_atom_type_scat_dispersion_real
_atom_type_scat_dispersion_imag
_atom_type_scat_source
C C 0.0033 0.0016 'International Tables Vol C Tables 4.2.6.8 and 6.1.1.4'
H H 0.0000 0.0000 'International Tables Vol C Tables 4.2.6.8 and 6.1.1.4'
N N 0.0061 0.0033 'International Tables Vol C Tables 4.2.6.8 and 6.1.1.4'
O O 0.0106 0.0060 'International Tables Vol C Tables 4.2.6.8 and 6.1.1.4'
P P 0.1023 0.0942 'International Tables Vol C Tables 4.2.6.8 and 6.1.1.4'
Cu Cu 0.3201 1.2651 'International Tables Vol C Tables 4.2.6.8 and 6.1.1.4'

_symmetry_cell_setting           Monoclinic
_symmetry_space_group_name_H-M   P2(1)/n

loop_
_symmetry_equiv_pos_as_xyz
'x, y, z'
'-x+1/2, y+1/2, -z+1/2'
'-x, -y, -z'
'x-1/2, -y-1/2, z-1/2'

_cell_length_a                   12.6627(14)
_cell_length_b                   16.2794(15)
_cell_length_c                   23.264(3)
_cell_angle_alpha                90.00
_cell_angle_beta                 98.409(3)
_cell_angle_gamma                90.00
_cell_volume                     4744.1(9)
_cell_formula_units_Z            2
_cell_measurement_temperature    100(2)
_cell_measurement_reflns_used    9143
_cell_measurement_theta_min      2.50
_cell_measurement_theta_max      24.72

_exptl_crystal_description       block
_exptl_crystal_colour            colourless
_exptl_crystal_size_max          0.14
_exptl_crystal_size_mid          0.1
_exptl_crystal_size_min          0.09
_exptl_crystal_density_meas      ?
_exptl_crystal_density_diffrn    1.188
_exptl_crystal_density_method    'not measured'
_exptl_crystal_F_000             1840
_exptl_absorpt_coefficient_mu    0.534
_exptl_absorpt_correction_type   multi-scan
_exptl_absorpt_correction_T_min  0.2195
_exptl_absorpt_correction_T_max  0.2590
_exptl_absorpt_process_details   sadabs

_exptl_special_details           
; 
 ? 
;

_diffrn_ambient_temperature      100(2)
_diffrn_radiation_wavelength     0.71073
_diffrn_radiation_type           MoK\a
_diffrn_radiation_source         'fine-focus sealed tube'
_diffrn_radiation_monochromator  graphite
_diffrn_measurement_device_type  'Bruker APEX-II CCD'
_diffrn_measurement_method       '\f and \w scans'
_diffrn_detector_area_resol_mean ?
_diffrn_reflns_number            20548
_diffrn_reflns_av_R_equivalents  0.0787
_diffrn_reflns_av_sigmaI/netI    0.1293
_diffrn_reflns_limit_h_min       -15
_diffrn_reflns_limit_h_max       15
_diffrn_reflns_limit_k_min       -19
_diffrn_reflns_limit_k_max       15
_diffrn_reflns_limit_l_min       -27
_diffrn_reflns_limit_l_max       25
_diffrn_reflns_theta_min         1.53
_diffrn_reflns_theta_max         25.00
_reflns_number_total             8282
_reflns_number_gt                4839
_reflns_threshold_expression     >2sigma(I)

_computing_data_collection       'Bruker APEX2'
_computing_cell_refinement       'Bruker SAINT'
_computing_data_reduction        'Bruker SAINT'
_computing_structure_solution    'SHELXS-97 (Sheldrick 2008)'
_computing_structure_refinement  'SHELXL-2014 (Sheldrick 2014)'
_computing_molecular_graphics    'Bruker SHELXTL'
_computing_publication_material  'Bruker SHELXTL'

_refine_special_details          
; 
 Refinement of F^2^ against ALL reflections.  The weighted R-factor wR and 
 goodness of fit S are based on F^2^, conventional R-factors R are based 
 on F, with F set to zero for negative F^2^. The threshold expression of 
 F^2^ > 2sigma(F^2^) is used only for calculating R-factors(gt) etc. and is 
 not relevant to the choice of reflections for refinement.  R-factors based 
 on F^2^ are statistically about twice as large as those based on F, and R- 
 factors based on ALL data will be even larger. 
;

_refine_ls_structure_factor_coef Fsqd
_refine_ls_matrix_type           full
_refine_ls_weighting_scheme      calc
_refine_ls_weighting_details     
'calc w=1/[\s^2^(Fo^2^)+(0.0464P)^2^+2.6742P] where P=(Fo^2^+2Fc^2^)/3'
_atom_sites_solution_primary     direct
_atom_sites_solution_secondary   difmap
_atom_sites_solution_hydrogens   geom
_refine_ls_hydrogen_treatment    constr
_refine_ls_extinction_method     none
_refine_ls_extinction_coef       ?
_refine_ls_number_reflns         8282
_refine_ls_number_parameters     522
_refine_ls_number_restraints     0
_refine_ls_R_factor_all          0.1331
_refine_ls_R_factor_gt           0.0632
_refine_ls_wR_factor_ref         0.1379
_refine_ls_wR_factor_gt          0.1133
_refine_ls_goodness_of_fit_ref   1.029
_refine_ls_restrained_S_all      1.029
_refine_ls_shift/su_max          0.000
_refine_ls_shift/su_mean         0.000

loop_
_atom_site_label
_atom_site_type_symbol
_atom_site_fract_x
_atom_site_fract_y
_atom_site_fract_z
_atom_site_U_iso_or_equiv
_atom_site_adp_type
_atom_site_occupancy
_atom_site_symmetry_multiplicity
_atom_site_calc_flag
_atom_site_refinement_flags
_atom_site_disorder_assembly
_atom_site_disorder_group
Cu01 Cu 0.56765(4) 0.26962(3) 0.27605(3) 0.01958(16) Uani 1 1 d . . .
P002 P 0.45430(9) 0.16893(6) 0.29010(5) 0.0191(3) Uani 1 1 d . . .
O003 O 0.1698(2) 0.32080(17) 0.31135(14) 0.0288(8) Uani 1 1 d . . .
N004 N 0.2757(3) 0.2667(2) 0.25056(16) 0.0201(8) Uani 1 1 d . . .
N005 N 0.4572(3) 0.1994(2) 0.40782(18) 0.0252(9) Uani 1 1 d . . .
N006 N 0.6776(3) 0.42308(19) 0.25688(16) 0.0191(9) Uani 1 1 d . . .
N007 N 0.2987(3) 0.2330(2) 0.35216(15) 0.0204(8) Uani 1 1 d . . .
N008 N 0.3176(3) 0.1712(2) 0.18500(17) 0.0244(9) Uani 1 1 d . . .
C009 C 0.5441(3) 0.5018(2) 0.3018(2) 0.0244(12) Uani 1 1 d . . .
C00A C 0.2452(3) 0.2766(3) 0.3048(2) 0.0213(10) Uani 1 1 d . . .
C00B C 0.5797(3) 0.4722(2) 0.2511(2) 0.0176(10) Uani 1 1 d . . .
C00C C 0.5269(3) 0.4890(2) 0.1955(2) 0.0215(11) Uani 1 1 d . . .
C00D C 0.4058(3) 0.2039(2) 0.3569(2) 0.0197(11) Uani 1 1 d . . .
C00E C 0.3404(3) 0.1998(2) 0.2360(2) 0.0190(10) Uani 1 1 d . . .
C00F C 0.5505(3) 0.4437(2) 0.1415(2) 0.0224(11) Uani 1 1 d . . .
H00F H 0.6243 0.4206 0.1501 0.027 Uiso 1 1 calc R . .
C00G C 0.2164(3) 0.3143(2) 0.2017(2) 0.0240(11) Uani 1 1 d . . .
H00G H 0.2534 0.3032 0.1674 0.029 Uiso 1 1 calc R . .
C00H C 0.4571(4) 0.5572(2) 0.2934(2) 0.0291(12) Uani 1 1 d . . .
H00H H 0.4307 0.5791 0.3264 0.035 Uiso 1 1 calc R . .
C00I C 0.6811(3) 0.3444(2) 0.26641(19) 0.0188(10) Uani 1 1 d . . .
C00J C 0.7847(3) 0.4665(3) 0.2549(2) 0.0258(12) Uani 1 1 d . . .
C00K C 0.5844(4) 0.4720(2) 0.3627(2) 0.0288(12) Uani 1 1 d . . .
H00K H 0.6505 0.4389 0.3612 0.035 Uiso 1 1 calc R . .
C00L C 0.5457(4) 0.4982(3) 0.0882(2) 0.0341(13) Uani 1 1 d . . .
H00A H 0.4724 0.5176 0.0767 0.051 Uiso 1 1 calc R . .
H00B H 0.5683 0.4667 0.0562 0.051 Uiso 1 1 calc R . .
H00C H 0.5932 0.5454 0.0972 0.051 Uiso 1 1 calc R . .
C00M C 0.4419(3) 0.5447(3) 0.1906(2) 0.0278(12) Uani 1 1 d . . .
H00M H 0.4054 0.5585 0.1532 0.033 Uiso 1 1 calc R . .
C00N C 0.5613(3) 0.1600(3) 0.4183(2) 0.0257(11) Uani 1 1 d . . .
H00N H 0.5772 0.1337 0.3817 0.031 Uiso 1 1 calc R . .
C00O C 0.2441(3) 0.2353(3) 0.40481(19) 0.0234(11) Uani 1 1 d . . .
H00O H 0.1667 0.2421 0.3894 0.028 Uiso 1 1 calc R . .
C00P C 0.8592(3) 0.3920(2) 0.2566(2) 0.0310(13) Uani 1 1 d . . .
H00D H 0.9236 0.4009 0.2856 0.037 Uiso 1 1 calc R . .
H00E H 0.8818 0.3835 0.2181 0.037 Uiso 1 1 calc R . .
C00Q C 0.4719(3) 0.3713(3) 0.1300(2) 0.0282(12) Uani 1 1 d . . .
H00I H 0.4786 0.3358 0.1643 0.042 Uiso 1 1 calc R . .
H00J H 0.4883 0.3397 0.0965 0.042 Uiso 1 1 calc R . .
H00L H 0.3988 0.3925 0.1217 0.042 Uiso 1 1 calc R . .
C00R C 0.4101(4) 0.5798(3) 0.2394(2) 0.0308(13) Uani 1 1 d . . .
H00R H 0.3551 0.6199 0.2352 0.037 Uiso 1 1 calc R . .
C00S C 0.1024(3) 0.2851(3) 0.1847(2) 0.0302(12) Uani 1 1 d . . .
H00P H 0.0615 0.2948 0.2172 0.036 Uiso 1 1 calc R . .
H00Q H 0.1020 0.2254 0.1766 0.036 Uiso 1 1 calc R . .
C00T C 0.4999(4) 0.4151(3) 0.3832(2) 0.0337(13) Uani 1 1 d . . .
H00S H 0.4346 0.4464 0.3855 0.050 Uiso 1 1 calc R . .
H00T H 0.5275 0.3928 0.4216 0.050 Uiso 1 1 calc R . .
H00U H 0.4840 0.3698 0.3555 0.050 Uiso 1 1 calc R . .
C00U C 0.6475(3) 0.2218(3) 0.4393(2) 0.0334(12) Uani 1 1 d . . .
H00V H 0.6297 0.2499 0.4744 0.040 Uiso 1 1 calc R . .
H00W H 0.6508 0.2639 0.4089 0.040 Uiso 1 1 calc R . .
C00V C 0.2231(4) 0.4071(2) 0.2114(2) 0.0330(13) Uani 1 1 d . . .
H00X H 0.1858 0.4222 0.2445 0.040 Uiso 1 1 calc R . .
H00Y H 0.2988 0.4239 0.2210 0.040 Uiso 1 1 calc R . .
C00W C 0.7973(3) 0.3168(3) 0.2734(2) 0.0262(12) Uani 1 1 d . . .
C00X C 0.5588(4) 0.0948(3) 0.4648(2) 0.0339(13) Uani 1 1 d . . .
H00Z H 0.5035 0.0535 0.4510 0.041 Uiso 1 1 calc R . .
H H 0.5392 0.1207 0.5003 0.041 Uiso 1 1 calc R . .
C00Y C 0.6121(4) 0.5413(3) 0.4068(2) 0.0419(14) Uani 1 1 d . . .
H00 H 0.6648 0.5780 0.3933 0.063 Uiso 1 1 calc R . .
HA H 0.6419 0.5179 0.4445 0.063 Uiso 1 1 calc R . .
HB H 0.5474 0.5725 0.4108 0.063 Uiso 1 1 calc R . .
C00Z C 0.7569(4) 0.1798(3) 0.4537(2) 0.0363(13) Uani 1 1 d . . .
H0AA H 0.7771 0.1554 0.4179 0.044 Uiso 1 1 calc R . .
HC H 0.8114 0.2213 0.4683 0.044 Uiso 1 1 calc R . .
C010 C 0.3874(4) 0.1672(3) 0.0687(2) 0.0390(14) Uani 1 1 d . . .
H01A H 0.4362 0.1868 0.0420 0.047 Uiso 1 1 calc R . .
H01B H 0.3435 0.2144 0.0779 0.047 Uiso 1 1 calc R . .
C011 C 0.3813(3) 0.1040(3) 0.1649(2) 0.0291(12) Uani 1 1 d . . .
H011 H 0.4282 0.0800 0.1991 0.035 Uiso 1 1 calc R . .
C012 C 0.7546(4) 0.1136(3) 0.4989(2) 0.0358(13) Uani 1 1 d . . .
H01C H 0.7424 0.1388 0.5361 0.043 Uiso 1 1 calc R . .
H01D H 0.8244 0.0851 0.5055 0.043 Uiso 1 1 calc R . .
C013 C 0.7834(4) 0.5171(3) 0.1996(2) 0.0304(12) Uani 1 1 d . . .
H01E H 0.7707 0.4809 0.1657 0.046 Uiso 1 1 calc R . .
H01F H 0.8523 0.5448 0.2003 0.046 Uiso 1 1 calc R . .
H01G H 0.7264 0.5583 0.1972 0.046 Uiso 1 1 calc R . .
C014 C 0.4508(4) 0.1371(3) 0.1225(2) 0.0367(13) Uani 1 1 d . . .
H01H H 0.4952 0.1825 0.1411 0.044 Uiso 1 1 calc R . .
H01I H 0.4993 0.0931 0.1129 0.044 Uiso 1 1 calc R . .
C015 C 0.2503(4) 0.1567(3) 0.4387(2) 0.0357(13) Uani 1 1 d . . .
H01J H 0.3240 0.1481 0.4588 0.043 Uiso 1 1 calc R . .
H01K H 0.2309 0.1098 0.4122 0.043 Uiso 1 1 calc R . .
C016 C 0.3072(4) 0.0378(3) 0.1369(2) 0.0319(12) Uani 1 1 d . . .
H01L H 0.2590 0.0202 0.1645 0.038 Uiso 1 1 calc R . .
H01M H 0.3498 -0.0104 0.1282 0.038 Uiso 1 1 calc R . .
C017 C 0.8083(4) 0.5216(3) 0.3071(2) 0.0345(13) Uani 1 1 d . . .
H01N H 0.7497 0.5607 0.3074 0.052 Uiso 1 1 calc R . .
H01O H 0.8748 0.5516 0.3053 0.052 Uiso 1 1 calc R . .
H01P H 0.8158 0.4883 0.3425 0.052 Uiso 1 1 calc R . .
C018 C 0.6670(4) 0.0518(3) 0.4797(2) 0.0402(14) Uani 1 1 d . . .
H01Q H 0.6633 0.0115 0.5112 0.048 Uiso 1 1 calc R . .
H01R H 0.6837 0.0217 0.4452 0.048 Uiso 1 1 calc R . .
C019 C 0.8275(4) 0.2928(3) 0.3381(2) 0.0395(14) Uani 1 1 d . . .
H01S H 0.8187 0.3417 0.3622 0.047 Uiso 1 1 calc R . .
H01T H 0.7764 0.2507 0.3476 0.047 Uiso 1 1 calc R . .
C01A C 0.0499(4) 0.3309(3) 0.1309(2) 0.0468(15) Uani 1 1 d . . .
H01U H 0.0851 0.3152 0.0972 0.056 Uiso 1 1 calc R . .
H01V H -0.0261 0.3147 0.1222 0.056 Uiso 1 1 calc R . .
C01B C 0.2726(4) 0.3104(3) 0.4431(2) 0.0308(12) Uani 1 1 d . . .
H01W H 0.2655 0.3609 0.4191 0.037 Uiso 1 1 calc R . .
H01X H 0.3474 0.3064 0.4625 0.037 Uiso 1 1 calc R . .
C01C C 0.8086(4) 0.2417(3) 0.2348(2) 0.0344(13) Uani 1 1 d . . .
H01Y H 0.8854 0.2285 0.2368 0.041 Uiso 1 1 calc R . .
HD H 0.7736 0.1941 0.2506 0.041 Uiso 1 1 calc R . .
C01D C 0.3136(4) 0.1002(3) 0.0379(2) 0.0435(14) Uani 1 1 d . . .
H01Z H 0.3569 0.0545 0.0258 0.052 Uiso 1 1 calc R . .
HE H 0.2702 0.1233 0.0027 0.052 Uiso 1 1 calc R . .
C01E C 0.1716(4) 0.4512(3) 0.1566(2) 0.0406(15) Uani 1 1 d . . .
H01 H 0.1728 0.5112 0.1637 0.049 Uiso 1 1 calc R . .
HF H 0.2133 0.4400 0.1246 0.049 Uiso 1 1 calc R . .
C01F C 0.0571(4) 0.4230(3) 0.1389(3) 0.0542(18) Uani 1 1 d . . .
H1AA H 0.0138 0.4397 0.1692 0.065 Uiso 1 1 calc R . .
HG H 0.0270 0.4504 0.1022 0.065 Uiso 1 1 calc R . .
C01G C 0.7616(4) 0.2532(3) 0.1724(2) 0.0428(15) Uani 1 1 d . . .
H2AA H 0.7739 0.2037 0.1504 0.064 Uiso 1 1 calc R . .
HH H 0.7954 0.3004 0.1564 0.064 Uiso 1 1 calc R . .
HI H 0.6846 0.2630 0.1697 0.064 Uiso 1 1 calc R . .
C01H C 0.2396(4) 0.0680(3) 0.0801(2) 0.0410(14) Uani 1 1 d . . .
H3AA H 0.1911 0.1125 0.0890 0.049 Uiso 1 1 calc R . .
HJ H 0.1954 0.0222 0.0618 0.049 Uiso 1 1 calc R . .
C01I C 0.1726(4) 0.1623(3) 0.4834(2) 0.0455(15) Uani 1 1 d . . .
H4AA H 0.0986 0.1664 0.4629 0.055 Uiso 1 1 calc R . .
HK H 0.1780 0.1117 0.5073 0.055 Uiso 1 1 calc R . .
C01J C 0.1970(4) 0.3143(3) 0.4885(2) 0.0494(16) Uani 1 1 d . . .
H5AA H 0.2187 0.3602 0.5156 0.059 Uiso 1 1 calc R . .
HL H 0.1237 0.3258 0.4689 0.059 Uiso 1 1 calc R . .
C01K C 0.9395(4) 0.2599(4) 0.3551(3) 0.0599(18) Uani 1 1 d . . .
H6AA H 0.9475 0.2086 0.3341 0.090 Uiso 1 1 calc R . .
HM H 0.9523 0.2496 0.3970 0.090 Uiso 1 1 calc R . .
HN H 0.9911 0.3004 0.3450 0.090 Uiso 1 1 calc R . .
C01L C 0.1965(4) 0.2358(4) 0.5226(2) 0.0577(17) Uani 1 1 d . . .
H7AA H 0.1422 0.2397 0.5490 0.069 Uiso 1 1 calc R . .
HO H 0.2671 0.2284 0.5466 0.069 Uiso 1 1 calc R . .

loop_
_atom_site_aniso_label
_atom_site_aniso_U_11
_atom_site_aniso_U_22
_atom_site_aniso_U_33
_atom_site_aniso_U_23
_atom_site_aniso_U_13
_atom_site_aniso_U_12
Cu01 0.0143(3) 0.0183(3) 0.0268(4) 0.0021(3) 0.0050(2) -0.0012(2)
P002 0.0150(6) 0.0187(6) 0.0235(8) 0.0003(5) 0.0023(5) -0.0005(5)
O003 0.0227(18) 0.0369(19) 0.028(2) 0.0035(16) 0.0073(16) 0.0113(15)
N004 0.0174(19) 0.0186(18) 0.025(2) 0.0028(18) 0.0055(17) 0.0026(16)
N005 0.019(2) 0.030(2) 0.026(3) -0.0023(19) -0.0004(19) 0.0000(16)
N006 0.0093(18) 0.018(2) 0.030(3) 0.0023(18) 0.0023(17) -0.0033(15)
N007 0.0164(19) 0.0239(19) 0.021(2) 0.0024(19) 0.0042(17) 0.0006(16)
N008 0.019(2) 0.026(2) 0.028(3) -0.0070(19) 0.0032(19) 0.0007(17)
C009 0.023(3) 0.017(2) 0.034(3) 0.002(2) 0.006(2) -0.0062(19)
C00A 0.017(2) 0.024(3) 0.022(3) 0.004(2) 0.004(2) -0.006(2)
C00B 0.014(2) 0.012(2) 0.027(3) -0.001(2) 0.003(2) -0.0037(17)
C00C 0.020(2) 0.015(2) 0.029(3) 0.000(2) 0.004(2) -0.0036(19)
C00D 0.017(2) 0.014(2) 0.029(3) 0.002(2) 0.007(2) -0.0034(18)
C00E 0.013(2) 0.018(2) 0.026(3) 0.002(2) 0.005(2) -0.0019(18)
C00F 0.019(2) 0.022(2) 0.025(3) -0.002(2) -0.001(2) 0.0012(19)
C00G 0.022(2) 0.025(3) 0.026(3) 0.009(2) 0.008(2) 0.000(2)
C00H 0.030(3) 0.019(2) 0.042(4) -0.005(2) 0.016(3) -0.002(2)
C00I 0.018(2) 0.021(2) 0.018(3) 0.002(2) 0.004(2) 0.0009(19)
C00J 0.014(2) 0.025(3) 0.038(3) 0.000(2) 0.004(2) -0.0090(19)
C00K 0.033(3) 0.020(2) 0.034(3) -0.001(2) 0.008(3) -0.003(2)
C00L 0.035(3) 0.035(3) 0.032(3) 0.002(3) 0.006(3) 0.005(2)
C00M 0.026(3) 0.024(3) 0.032(3) 0.005(2) -0.001(2) 0.002(2)
C00N 0.022(3) 0.038(3) 0.016(3) 0.003(2) 0.001(2) 0.007(2)
C00O 0.022(2) 0.029(3) 0.021(3) 0.002(2) 0.007(2) 0.001(2)
C00P 0.018(2) 0.033(3) 0.042(4) 0.007(2) 0.005(2) 0.000(2)
C00Q 0.028(3) 0.028(3) 0.027(3) -0.002(2) -0.001(2) 0.001(2)
C00R 0.027(3) 0.025(3) 0.040(4) 0.001(3) 0.004(3) 0.010(2)
C00S 0.018(2) 0.042(3) 0.031(3) 0.015(2) 0.003(2) 0.002(2)
C00T 0.034(3) 0.024(3) 0.046(4) 0.003(2) 0.015(3) 0.000(2)
C00U 0.026(3) 0.032(3) 0.042(4) 0.007(3) 0.005(2) 0.001(2)
C00V 0.039(3) 0.020(3) 0.043(4) 0.010(2) 0.017(3) 0.004(2)
C00W 0.014(2) 0.024(3) 0.042(4) 0.007(2) 0.006(2) 0.0017(19)
C00X 0.026(3) 0.028(3) 0.045(4) 0.003(3) -0.004(3) -0.003(2)
C00Y 0.061(4) 0.038(3) 0.026(3) 0.002(3) 0.004(3) -0.017(3)
C00Z 0.027(3) 0.038(3) 0.043(4) 0.002(3) 0.000(3) 0.002(2)
C010 0.032(3) 0.035(3) 0.052(4) -0.003(3) 0.014(3) -0.003(2)
C011 0.023(3) 0.040(3) 0.023(3) -0.007(2) 0.000(2) 0.010(2)
C012 0.028(3) 0.046(3) 0.032(3) 0.003(3) 0.003(3) 0.008(2)
C013 0.025(3) 0.027(3) 0.040(4) 0.004(2) 0.007(2) -0.005(2)
C014 0.033(3) 0.034(3) 0.043(4) -0.002(3) 0.004(3) 0.007(2)
C015 0.032(3) 0.041(3) 0.035(4) 0.009(3) 0.006(3) -0.004(2)
C016 0.037(3) 0.024(3) 0.035(3) 0.000(2) 0.007(3) 0.002(2)
C017 0.024(3) 0.038(3) 0.040(4) 0.002(3) 0.001(3) -0.010(2)
C018 0.041(3) 0.029(3) 0.050(4) 0.013(3) 0.004(3) 0.007(2)
C019 0.024(3) 0.041(3) 0.053(4) 0.017(3) 0.003(3) 0.000(2)
C01A 0.022(3) 0.079(4) 0.039(4) 0.022(3) 0.002(3) 0.001(3)
C01B 0.023(3) 0.044(3) 0.027(3) -0.006(2) 0.011(2) -0.001(2)
C01C 0.027(3) 0.029(3) 0.050(4) 0.009(3) 0.017(3) 0.007(2)
C01D 0.050(4) 0.040(3) 0.038(4) -0.001(3) -0.002(3) -0.002(3)
C01E 0.045(3) 0.036(3) 0.046(4) 0.014(3) 0.023(3) 0.012(3)
C01F 0.043(4) 0.062(4) 0.062(5) 0.043(3) 0.026(3) 0.025(3)
C01G 0.046(3) 0.033(3) 0.055(4) -0.004(3) 0.025(3) 0.000(2)
C01H 0.046(3) 0.034(3) 0.043(4) -0.007(3) 0.007(3) -0.009(2)
C01I 0.032(3) 0.063(4) 0.043(4) 0.021(3) 0.010(3) -0.006(3)
C01J 0.055(4) 0.055(4) 0.041(4) -0.022(3) 0.017(3) -0.011(3)
C01K 0.029(3) 0.081(4) 0.069(5) 0.036(4) 0.006(3) 0.009(3)
C01L 0.043(3) 0.109(5) 0.024(3) -0.005(4) 0.015(3) -0.013(4)

_geom_special_details            
; 
 All esds (except the esd in the dihedral angle between two l.s. planes) 
 are estimated using the full covariance matrix.  The cell esds are taken 
 into account individually in the estimation of esds in distances, angles 
 and torsion angles; correlations between esds in cell parameters are only 
 used when they are defined by crystal symmetry.  An approximate (isotropic) 
 treatment of cell esds is used for estimating esds involving l.s. planes. 
;

loop_
_geom_bond_atom_site_label_1
_geom_bond_atom_site_label_2
_geom_bond_distance
_geom_bond_site_symmetry_2
_geom_bond_publ_flag
Cu01 C00I 1.921(4) . ?
Cu01 P002 2.2340(12) . ?
P002 C00E 1.840(5) . ?
P002 C00D 1.843(5) . ?
O003 C00A 1.224(5) . ?
N004 C00A 1.382(5) . ?
N004 C00E 1.433(5) . ?
N004 C00G 1.485(5) . ?
N005 C00D 1.268(5) . ?
N005 C00N 1.454(5) . ?
N006 C00I 1.300(5) . ?
N006 C00B 1.463(5) . ?
N006 C00J 1.536(5) . ?
N007 C00A 1.399(5) . ?
N007 C00D 1.426(5) . ?
N007 C00O 1.492(5) . ?
N008 C00E 1.268(5) . ?
N008 C011 1.476(5) . ?
C009 C00B 1.408(6) . ?
C009 C00H 1.416(6) . ?
C009 C00K 1.512(6) . ?
C00B C00C 1.395(6) . ?
C00C C00M 1.399(6) . ?
C00C C00F 1.523(6) . ?
C00F C00L 1.519(6) . ?
C00F C00Q 1.541(5) . ?
C00F H00F 1.0000 . ?
C00G C00S 1.516(6) . ?
C00G C00V 1.528(6) . ?
C00G H00G 1.0000 . ?
C00H C00R 1.360(7) . ?
C00H H00H 0.9500 . ?
C00I C00W 1.523(5) . ?
C00J C017 1.504(6) . ?
C00J C013 1.526(6) . ?
C00J C00P 1.533(6) . ?
C00K C00Y 1.532(6) . ?
C00K C00T 1.543(6) . ?
C00K H00K 1.0000 . ?
C00L H00A 0.9800 . ?
C00L H00B 0.9800 . ?
C00L H00C 0.9800 . ?
C00M C00R 1.383(6) . ?
C00M H00M 0.9500 . ?
C00N C00U 1.512(6) . ?
C00N C00X 1.519(6) . ?
C00N H00N 1.0000 . ?
C00O C015 1.499(6) . ?
C00O C01B 1.525(6) . ?
C00O H00O 1.0000 . ?
C00P C00W 1.535(6) . ?
C00P H00D 0.9900 . ?
C00P H00E 0.9900 . ?
C00Q H00I 0.9800 . ?
C00Q H00J 0.9800 . ?
C00Q H00L 0.9800 . ?
C00R H00R 0.9500 . ?
C00S C01A 1.524(6) . ?
C00S H00P 0.9900 . ?
C00S H00Q 0.9900 . ?
C00T H00S 0.9800 . ?
C00T H00T 0.9800 . ?
C00T H00U 0.9800 . ?
C00U C00Z 1.537(6) . ?
C00U H00V 0.9900 . ?
C00U H00W 0.9900 . ?
C00V C01E 1.524(7) . ?
C00V H00X 0.9900 . ?
C00V H00Y 0.9900 . ?
C00W C01C 1.535(6) . ?
C00W C019 1.549(7) . ?
C00X C018 1.532(6) . ?
C00X H00Z 0.9900 . ?
C00X H 0.9900 . ?
C00Y H00 0.9800 . ?
C00Y HA 0.9800 . ?
C00Y HB 0.9800 . ?
C00Z C012 1.511(6) . ?
C00Z H0AA 0.9900 . ?
C00Z HC 0.9900 . ?
C010 C014 1.470(7) . ?
C010 C01D 1.542(6) . ?
C010 H01A 0.9900 . ?
C010 H01B 0.9900 . ?
C011 C016 1.512(6) . ?
C011 C014 1.513(6) . ?
C011 H011 1.0000 . ?
C012 C018 1.515(6) . ?
C012 H01C 0.9900 . ?
C012 H01D 0.9900 . ?
C013 H01E 0.9800 . ?
C013 H01F 0.9800 . ?
C013 H01G 0.9800 . ?
C014 H01H 0.9900 . ?
C014 H01I 0.9900 . ?
C015 C01I 1.536(6) . ?
C015 H01J 0.9900 . ?
C015 H01K 0.9900 . ?
C016 C01H 1.544(7) . ?
C016 H01L 0.9900 . ?
C016 H01M 0.9900 . ?
C017 H01N 0.9800 . ?
C017 H01O 0.9800 . ?
C017 H01P 0.9800 . ?
C018 H01Q 0.9900 . ?
C018 H01R 0.9900 . ?
C019 C01K 1.513(6) . ?
C019 H01S 0.9900 . ?
C019 H01T 0.9900 . ?
C01A C01F 1.512(7) . ?
C01A H01U 0.9900 . ?
C01A H01V 0.9900 . ?
C01B C01J 1.528(6) . ?
C01B H01W 0.9900 . ?
C01B H01X 0.9900 . ?
C01C C01G 1.499(7) . ?
C01C H01Y 0.9900 . ?
C01C HD 0.9900 . ?
C01D C01H 1.545(6) . ?
C01D H01Z 0.9900 . ?
C01D HE 0.9900 . ?
C01E C01F 1.520(7) . ?
C01E H01 0.9900 . ?
C01E HF 0.9900 . ?
C01F H1AA 0.9900 . ?
C01F HG 0.9900 . ?
C01G H2AA 0.9800 . ?
C01G HH 0.9800 . ?
C01G HI 0.9800 . ?
C01H H3AA 0.9900 . ?
C01H HJ 0.9900 . ?
C01I C01L 1.507(7) . ?
C01I H4AA 0.9900 . ?
C01I HK 0.9900 . ?
C01J C01L 1.504(7) . ?
C01J H5AA 0.9900 . ?
C01J HL 0.9900 . ?
C01K H6AA 0.9800 . ?
C01K HM 0.9800 . ?
C01K HN 0.9800 . ?
C01L H7AA 0.9900 . ?
C01L HO 0.9900 . ?

loop_
_geom_angle_atom_site_label_1
_geom_angle_atom_site_label_2
_geom_angle_atom_site_label_3
_geom_angle
_geom_angle_site_symmetry_1
_geom_angle_site_symmetry_3
_geom_angle_publ_flag
C00I Cu01 P002 171.66(13) . . ?
C00E P002 C00D 99.7(2) . . ?
C00E P002 Cu01 98.94(13) . . ?
C00D P002 Cu01 101.36(13) . . ?
C00A N004 C00E 123.4(4) . . ?
C00A N004 C00G 117.4(3) . . ?
C00E N004 C00G 117.3(4) . . ?
C00D N005 C00N 120.8(4) . . ?
C00I N006 C00B 124.2(3) . . ?
C00I N006 C00J 116.7(3) . . ?
C00B N006 C00J 119.1(3) . . ?
C00A N007 C00D 125.1(3) . . ?
C00A N007 C00O 113.9(3) . . ?
C00D N007 C00O 119.6(4) . . ?
C00E N008 C011 120.6(4) . . ?
C00B C009 C00H 116.2(4) . . ?
C00B C009 C00K 124.7(4) . . ?
C00H C009 C00K 118.8(4) . . ?
O003 C00A N004 120.6(4) . . ?
O003 C00A N007 119.8(4) . . ?
N004 C00A N007 119.5(4) . . ?
C00C C00B C009 122.8(4) . . ?
C00C C00B N006 118.5(4) . . ?
C009 C00B N006 118.7(4) . . ?
C00B C00C C00M 117.5(4) . . ?
C00B C00C C00F 123.0(4) . . ?
C00M C00C C00F 119.2(4) . . ?
N005 C00D N007 116.4(4) . . ?
N005 C00D P002 125.5(3) . . ?
N007 C00D P002 117.9(3) . . ?
N008 C00E N004 116.1(4) . . ?
N008 C00E P002 126.0(3) . . ?
N004 C00E P002 117.6(3) . . ?
C00L C00F C00C 113.6(3) . . ?
C00L C00F C00Q 110.9(4) . . ?
C00C C00F C00Q 108.3(3) . . ?
C00L C00F H00F 107.9 . . ?
C00C C00F H00F 107.9 . . ?
C00Q C00F H00F 107.9 . . ?
N004 C00G C00S 113.1(3) . . ?
N004 C00G C00V 113.1(4) . . ?
C00S C00G C00V 112.2(4) . . ?
N004 C00G H00G 105.9 . . ?
C00S C00G H00G 105.9 . . ?
C00V C00G H00G 105.9 . . ?
C00R C00H C009 121.7(5) . . ?
C00R C00H H00H 119.1 . . ?
C009 C00H H00H 119.1 . . ?
N006 C00I C00W 108.5(3) . . ?
N006 C00I Cu01 129.5(3) . . ?
C00W C00I Cu01 121.8(3) . . ?
C017 C00J C013 109.6(4) . . ?
C017 C00J C00P 113.7(4) . . ?
C013 C00J C00P 112.4(4) . . ?
C017 C00J N006 108.8(3) . . ?
C013 C00J N006 111.9(4) . . ?
C00P C00J N006 100.2(3) . . ?
C009 C00K C00Y 113.8(4) . . ?
C009 C00K C00T 109.2(4) . . ?
C00Y C00K C00T 109.7(4) . . ?
C009 C00K H00K 108.0 . . ?
C00Y C00K H00K 108.0 . . ?
C00T C00K H00K 108.0 . . ?
C00F C00L H00A 109.5 . . ?
C00F C00L H00B 109.5 . . ?
H00A C00L H00B 109.5 . . ?
C00F C00L H00C 109.5 . . ?
H00A C00L H00C 109.5 . . ?
H00B C00L H00C 109.5 . . ?
C00R C00M C00C 120.9(5) . . ?
C00R C00M H00M 119.6 . . ?
C00C C00M H00M 119.6 . . ?
N005 C00N C00U 110.8(3) . . ?
N005 C00N C00X 108.3(3) . . ?
C00U C00N C00X 108.9(4) . . ?
N005 C00N H00N 109.6 . . ?
C00U C00N H00N 109.6 . . ?
C00X C00N H00N 109.6 . . ?
N007 C00O C015 114.6(3) . . ?
N007 C00O C01B 113.7(3) . . ?
C015 C00O C01B 112.8(4) . . ?
N007 C00O H00O 104.8 . . ?
C015 C00O H00O 104.8 . . ?
C01B C00O H00O 104.8 . . ?
C00J C00P C00W 107.6(3) . . ?
C00J C00P H00D 110.2 . . ?
C00W C00P H00D 110.2 . . ?
C00J C00P H00E 110.2 . . ?
C00W C00P H00E 110.2 . . ?
H00D C00P H00E 108.5 . . ?
C00F C00Q H00I 109.5 . . ?
C00F C00Q H00J 109.5 . . ?
H00I C00Q H00J 109.5 . . ?
C00F C00Q H00L 109.5 . . ?
H00I C00Q H00L 109.5 . . ?
H00J C00Q H00L 109.5 . . ?
C00H C00R C00M 120.5(4) . . ?
C00H C00R H00R 119.8 . . ?
C00M C00R H00R 119.8 . . ?
C00G C00S C01A 110.3(4) . . ?
C00G C00S H00P 109.6 . . ?
C01A C00S H00P 109.6 . . ?
C00G C00S H00Q 109.6 . . ?
C01A C00S H00Q 109.6 . . ?
H00P C00S H00Q 108.1 . . ?
C00K C00T H00S 109.5 . . ?
C00K C00T H00T 109.5 . . ?
H00S C00T H00T 109.5 . . ?
C00K C00T H00U 109.5 . . ?
H00S C00T H00U 109.5 . . ?
H00T C00T H00U 109.5 . . ?
C00N C00U C00Z 111.0(4) . . ?
C00N C00U H00V 109.4 . . ?
C00Z C00U H00V 109.4 . . ?
C00N C00U H00W 109.4 . . ?
C00Z C00U H00W 109.4 . . ?
H00V C00U H00W 108.0 . . ?
C01E C00V C00G 109.5(4) . . ?
C01E C00V H00X 109.8 . . ?
C00G C00V H00X 109.8 . . ?
C01E C00V H00Y 109.8 . . ?
C00G C00V H00Y 109.8 . . ?
H00X C00V H00Y 108.2 . . ?
C00I C00W C00P 105.0(3) . . ?
C00I C00W C01C 110.1(4) . . ?
C00P C00W C01C 113.1(4) . . ?
C00I C00W C019 106.0(4) . . ?
C00P C00W C019 112.7(4) . . ?
C01C C00W C019 109.7(4) . . ?
C00N C00X C018 111.6(4) . . ?
C00N C00X H00Z 109.3 . . ?
C018 C00X H00Z 109.3 . . ?
C00N C00X H 109.3 . . ?
C018 C00X H 109.3 . . ?
H00Z C00X H 108.0 . . ?
C00K C00Y H00 109.5 . . ?
C00K C00Y HA 109.5 . . ?
H00 C00Y HA 109.5 . . ?
C00K C00Y HB 109.5 . . ?
H00 C00Y HB 109.5 . . ?
HA C00Y HB 109.5 . . ?
C012 C00Z C00U 111.1(4) . . ?
C012 C00Z H0AA 109.4 . . ?
C00U C00Z H0AA 109.4 . . ?
C012 C00Z HC 109.4 . . ?
C00U C00Z HC 109.4 . . ?
H0AA C00Z HC 108.0 . . ?
C014 C010 C01D 112.2(4) . . ?
C014 C010 H01A 109.2 . . ?
C01D C010 H01A 109.2 . . ?
C014 C010 H01B 109.2 . . ?
C01D C010 H01B 109.2 . . ?
H01A C010 H01B 107.9 . . ?
N008 C011 C016 109.3(4) . . ?
N008 C011 C014 109.8(4) . . ?
C016 C011 C014 110.9(4) . . ?
N008 C011 H011 108.9 . . ?
C016 C011 H011 108.9 . . ?
C014 C011 H011 108.9 . . ?
C00Z C012 C018 110.9(4) . . ?
C00Z C012 H01C 109.5 . . ?
C018 C012 H01C 109.5 . . ?
C00Z C012 H01D 109.5 . . ?
C018 C012 H01D 109.5 . . ?
H01C C012 H01D 108.1 . . ?
C00J C013 H01E 109.5 . . ?
C00J C013 H01F 109.5 . . ?
H01E C013 H01F 109.5 . . ?
C00J C013 H01G 109.5 . . ?
H01E C013 H01G 109.5 . . ?
H01F C013 H01G 109.5 . . ?
C010 C014 C011 112.2(4) . . ?
C010 C014 H01H 109.2 . . ?
C011 C014 H01H 109.2 . . ?
C010 C014 H01I 109.2 . . ?
C011 C014 H01I 109.2 . . ?
H01H C014 H01I 107.9 . . ?
C00O C015 C01I 108.4(4) . . ?
C00O C015 H01J 110.0 . . ?
C01I C015 H01J 110.0 . . ?
C00O C015 H01K 110.0 . . ?
C01I C015 H01K 110.0 . . ?
H01J C015 H01K 108.4 . . ?
C011 C016 C01H 111.9(4) . . ?
C011 C016 H01L 109.2 . . ?
C01H C016 H01L 109.2 . . ?
C011 C016 H01M 109.2 . . ?
C01H C016 H01M 109.2 . . ?
H01L C016 H01M 107.9 . . ?
C00J C017 H01N 109.5 . . ?
C00J C017 H01O 109.5 . . ?
H01N C017 H01O 109.5 . . ?
C00J C017 H01P 109.5 . . ?
H01N C017 H01P 109.5 . . ?
H01O C017 H01P 109.5 . . ?
C012 C018 C00X 110.8(4) . . ?
C012 C018 H01Q 109.5 . . ?
C00X C018 H01Q 109.5 . . ?
C012 C018 H01R 109.5 . . ?
C00X C018 H01R 109.5 . . ?
H01Q C018 H01R 108.1 . . ?
C01K C019 C00W 115.6(4) . . ?
C01K C019 H01S 108.4 . . ?
C00W C019 H01S 108.4 . . ?
C01K C019 H01T 108.4 . . ?
C00W C019 H01T 108.4 . . ?
H01S C019 H01T 107.5 . . ?
C01F C01A C00S 111.8(5) . . ?
C01F C01A H01U 109.2 . . ?
C00S C01A H01U 109.2 . . ?
C01F C01A H01V 109.2 . . ?
C00S C01A H01V 109.2 . . ?
H01U C01A H01V 107.9 . . ?
C00O C01B C01J 108.6(4) . . ?
C00O C01B H01W 110.0 . . ?
C01J C01B H01W 110.0 . . ?
C00O C01B H01X 110.0 . . ?
C01J C01B H01X 110.0 . . ?
H01W C01B H01X 108.4 . . ?
C01G C01C C00W 114.1(4) . . ?
C01G C01C H01Y 108.7 . . ?
C00W C01C H01Y 108.7 . . ?
C01G C01C HD 108.7 . . ?
C00W C01C HD 108.7 . . ?
H01Y C01C HD 107.6 . . ?
C010 C01D C01H 109.1(4) . . ?
C010 C01D H01Z 109.9 . . ?
C01H C01D H01Z 109.9 . . ?
C010 C01D HE 109.9 . . ?
C01H C01D HE 109.9 . . ?
H01Z C01D HE 108.3 . . ?
C01F C01E C00V 111.0(4) . . ?
C01F C01E H01 109.4 . . ?
C00V C01E H01 109.4 . . ?
C01F C01E HF 109.4 . . ?
C00V C01E HF 109.4 . . ?
H01 C01E HF 108.0 . . ?
C01A C01F C01E 111.7(4) . . ?
C01A C01F H1AA 109.3 . . ?
C01E C01F H1AA 109.3 . . ?
C01A C01F HG 109.3 . . ?
C01E C01F HG 109.3 . . ?
H1AA C01F HG 107.9 . . ?
C01C C01G H2AA 109.5 . . ?
C01C C01G HH 109.5 . . ?
H2AA C01G HH 109.5 . . ?
C01C C01G HI 109.5 . . ?
H2AA C01G HI 109.5 . . ?
HH C01G HI 109.5 . . ?
C016 C01H C01D 109.9(4) . . ?
C016 C01H H3AA 109.7 . . ?
C01D C01H H3AA 109.7 . . ?
C016 C01H HJ 109.7 . . ?
C01D C01H HJ 109.7 . . ?
H3AA C01H HJ 108.2 . . ?
C01L C01I C015 111.3(4) . . ?
C01L C01I H4AA 109.4 . . ?
C015 C01I H4AA 109.4 . . ?
C01L C01I HK 109.4 . . ?
C015 C01I HK 109.4 . . ?
H4AA C01I HK 108.0 . . ?
C01L C01J C01B 112.3(4) . . ?
C01L C01J H5AA 109.1 . . ?
C01B C01J H5AA 109.1 . . ?
C01L C01J HL 109.1 . . ?
C01B C01J HL 109.1 . . ?
H5AA C01J HL 107.9 . . ?
C019 C01K H6AA 109.5 . . ?
C019 C01K HM 109.5 . . ?
H6AA C01K HM 109.5 . . ?
C019 C01K HN 109.5 . . ?
H6AA C01K HN 109.5 . . ?
HM C01K HN 109.5 . . ?
C01J C01L C01I 111.9(4) . . ?
C01J C01L H7AA 109.2 . . ?
C01I C01L H7AA 109.2 . . ?
C01J C01L HO 109.2 . . ?
C01I C01L HO 109.2 . . ?
H7AA C01L HO 107.9 . . ?

_diffrn_measured_fraction_theta_max 0.990
_diffrn_reflns_theta_full        25.00
_diffrn_measured_fraction_theta_full 0.990
_refine_diff_density_max         0.596
_refine_diff_density_min         -0.300
_refine_diff_density_rms         0.076
####################################################################### 
# 
# This file contains crystal structure data downloaded from the 
# Cambridge Structural Database (CSD) hosted by the Cambridge 
# Crystallographic Data Centre (CCDC).
# 
# Full information about CCDC data access policies and citation 
# guidelines are available at http://www.ccdc.cam.ac.uk/access/V1 
# 
# Audit and citation data items may have been added by the CCDC. 
# Please retain this information to preserve the provenance of 
# this file and to allow appropriate attribution of the data. 
# 
#######################################################################

data_compound8
_database_code_depnum_ccdc_archive 'CCDC 1404133'
_audit_update_record             
;
2015-05-31 deposited with the CCDC.
2016-01-04 downloaded from the CCDC.
;

_audit_creation_method           SHELXL-97
_chemical_formula_sum            'C46 H70 Cu N2 O2 P'
_chemical_formula_weight         777.55

loop_
_atom_type_symbol
_atom_type_description
_atom_type_scat_dispersion_real
_atom_type_scat_dispersion_imag
_atom_type_scat_source
C C 0.0033 0.0016 'International Tables Vol C Tables 4.2.6.8 and 6.1.1.4'
H H 0.0000 0.0000 'International Tables Vol C Tables 4.2.6.8 and 6.1.1.4'
N N 0.0061 0.0033 'International Tables Vol C Tables 4.2.6.8 and 6.1.1.4'
O O 0.0106 0.0060 'International Tables Vol C Tables 4.2.6.8 and 6.1.1.4'
P P 0.1023 0.0942 'International Tables Vol C Tables 4.2.6.8 and 6.1.1.4'
Cu Cu 0.3201 1.2651 'International Tables Vol C Tables 4.2.6.8 and 6.1.1.4'

_symmetry_cell_setting           Monoclinic
_symmetry_space_group_name_H-M   P2(1)/n

loop_
_symmetry_equiv_pos_as_xyz
'x, y, z'
'-x+1/2, y+1/2, -z+1/2'
'-x, -y, -z'
'x-1/2, -y-1/2, z-1/2'

_cell_length_a                   9.4619(4)
_cell_length_b                   13.4134(6)
_cell_length_c                   16.9001(8)
_cell_angle_alpha                90.00
_cell_angle_beta                 101.411(2)
_cell_angle_gamma                90.00
_cell_volume                     2102.50(16)
_cell_formula_units_Z            2
_cell_measurement_temperature    100(2)
_cell_measurement_reflns_used    7412
_cell_measurement_theta_min      2.46
_cell_measurement_theta_max      25.25

_exptl_crystal_description       block
_exptl_crystal_colour            colourless
_exptl_crystal_size_max          0.11
_exptl_crystal_size_mid          0.08
_exptl_crystal_size_min          0.03
_exptl_crystal_density_meas      ?
_exptl_crystal_density_diffrn    1.228
_exptl_crystal_density_method    'not measured'
_exptl_crystal_F_000             840
_exptl_absorpt_coefficient_mu    0.596
_exptl_absorpt_correction_type   multi-scan
_exptl_absorpt_correction_T_min  0.1954
_exptl_absorpt_correction_T_max  0.2590
_exptl_absorpt_process_details   sadabs

_exptl_special_details           
; 
 ? 
;

_diffrn_ambient_temperature      100(2)
_diffrn_radiation_wavelength     0.71073
_diffrn_radiation_type           MoK\a
_diffrn_radiation_source         'fine-focus sealed tube'
_diffrn_radiation_monochromator  graphite
_diffrn_measurement_device_type  'Bruker APEX-II CCD'
_diffrn_measurement_method       '\f and \w scans'
_diffrn_detector_area_resol_mean ?
_diffrn_reflns_number            46160
_diffrn_reflns_av_R_equivalents  0.1005
_diffrn_reflns_av_sigmaI/netI    0.0515
_diffrn_reflns_limit_h_min       -11
_diffrn_reflns_limit_h_max       11
_diffrn_reflns_limit_k_min       -13
_diffrn_reflns_limit_k_max       15
_diffrn_reflns_limit_l_min       -20
_diffrn_reflns_limit_l_max       19
_diffrn_reflns_theta_min         2.29
_diffrn_reflns_theta_max         25.00
_reflns_number_total             3706
_reflns_number_gt                3001
_reflns_threshold_expression     >2sigma(I)

_computing_data_collection       'Bruker APEX2'
_computing_cell_refinement       'Bruker SAINT'
_computing_data_reduction        'Bruker SAINT'
_computing_structure_solution    'SHELXS-97 (Sheldrick, 2008)'
_computing_structure_refinement  'SHELXL-97 (Sheldrick, 2008)'
_computing_molecular_graphics    'Bruker SHELXTL'
_computing_publication_material  'Bruker SHELXTL'

_refine_special_details          
; 
 Refinement of F^2^ against ALL reflections.  The weighted R-factor wR and 
 goodness of fit S are based on F^2^, conventional R-factors R are based 
 on F, with F set to zero for negative F^2^. The threshold expression of 
 F^2^ > 2sigma(F^2^) is used only for calculating R-factors(gt) etc. and is 
 not relevant to the choice of reflections for refinement.  R-factors based 
 on F^2^ are statistically about twice as large as those based on F, and R- 
 factors based on ALL data will be even larger. 
;

_refine_ls_structure_factor_coef Fsqd
_refine_ls_matrix_type           full
_refine_ls_weighting_scheme      calc
_refine_ls_weighting_details     
'calc w=1/[\s^2^(Fo^2^)+(0.0125P)^2^+22.5537P] where P=(Fo^2^+2Fc^2^)/3'
_atom_sites_solution_primary     direct
_atom_sites_solution_secondary   difmap
_atom_sites_solution_hydrogens   geom
_refine_ls_hydrogen_treatment    constr
_refine_ls_extinction_method     none
_refine_ls_extinction_coef       ?
_refine_ls_number_reflns         3706
_refine_ls_number_parameters     234
_refine_ls_number_restraints     12
_refine_ls_R_factor_all          0.1097
_refine_ls_R_factor_gt           0.0893
_refine_ls_wR_factor_ref         0.2121
_refine_ls_wR_factor_gt          0.2022
_refine_ls_goodness_of_fit_ref   1.249
_refine_ls_restrained_S_all      1.247
_refine_ls_shift/su_max          0.000
_refine_ls_shift/su_mean         0.000

loop_
_atom_site_label
_atom_site_type_symbol
_atom_site_fract_x
_atom_site_fract_y
_atom_site_fract_z
_atom_site_U_iso_or_equiv
_atom_site_adp_type
_atom_site_occupancy
_atom_site_symmetry_multiplicity
_atom_site_calc_flag
_atom_site_refinement_flags
_atom_site_disorder_assembly
_atom_site_disorder_group
Cu01 Cu 0.5000 0.0000 0.5000 0.0084(3) Uani 1 2 d S . .
N003 N 0.4680(5) 0.1855(3) 0.5809(3) 0.0071(10) Uani 1 1 d . . .
C004 C 0.5568(6) 0.1411(4) 0.6530(3) 0.0078(12) Uani 1 1 d . . .
C005 C 0.7270(7) 0.0526(4) 0.7867(4) 0.0125(13) Uani 1 1 d . . .
H005 H 0.7844 0.0240 0.8321 0.015 Uiso 1 1 calc R . .
C006 C 0.7907(6) 0.1012(4) 0.7306(4) 0.0099(9) Uani 1 1 d . . .
H006 H 0.8907 0.1026 0.7379 0.012 Uiso 1 1 calc R . .
C007 C 0.4366(6) 0.1356(4) 0.5136(4) 0.0093(12) Uani 1 1 d . . .
C008 C 0.7088(6) 0.1481(4) 0.6634(4) 0.0099(9) Uani 1 1 d . . .
C009 C 0.4062(7) 0.2916(5) 0.5800(4) 0.0148(10) Uani 1 1 d U . .
C00A C 0.4902(6) 0.0891(4) 0.7075(4) 0.0098(13) Uani 1 1 d . . .
C00B C 0.5791(7) 0.0463(4) 0.7756(4) 0.0119(13) Uani 1 1 d . . .
H00B H 0.5375 0.0134 0.8137 0.014 Uiso 1 1 calc R . .
C00C C 0.3286(7) 0.0710(5) 0.6956(4) 0.0135(13) Uani 1 1 d . . .
H00C H 0.2812 0.1113 0.6496 0.016 Uiso 1 1 calc R . .
C00D C 0.8908(7) 0.2810(5) 0.6476(4) 0.0197(15) Uani 1 1 d . . .
H00A H 0.8419 0.3231 0.6795 0.030 Uiso 1 1 calc R . .
H00D H 0.9262 0.3208 0.6084 0.030 Uiso 1 1 calc R . .
H00E H 0.9702 0.2484 0.6820 0.030 Uiso 1 1 calc R . .
C00E C 0.5525(7) 0.2528(5) 0.3831(4) 0.0201(15) Uani 1 1 d . . .
H00F H 0.5887 0.2455 0.3342 0.030 Uiso 1 1 calc R . .
H00G H 0.6185 0.2227 0.4270 0.030 Uiso 1 1 calc R . .
H00H H 0.5425 0.3224 0.3941 0.030 Uiso 1 1 calc R . .
C00F C 0.8642(7) 0.1281(6) 0.5582(4) 0.0230(16) Uani 1 1 d . . .
H00I H 0.9411 0.0969 0.5955 0.034 Uiso 1 1 calc R . .
H00J H 0.9031 0.1632 0.5178 0.034 Uiso 1 1 calc R . .
H00K H 0.7978 0.0781 0.5328 0.034 Uiso 1 1 calc R . .
C00G C 0.7848(7) 0.2020(5) 0.6037(4) 0.0155(14) Uani 1 1 d . . .
H00L H 0.7114 0.2363 0.5641 0.019 Uiso 1 1 calc R . .
C00H C 0.2665(7) 0.1017(6) 0.7693(4) 0.0236(16) Uani 1 1 d . . .
H00M H 0.3062 0.0598 0.8143 0.035 Uiso 1 1 calc R . .
H00N H 0.1636 0.0945 0.7570 0.035 Uiso 1 1 calc R . .
H00O H 0.2910 0.1699 0.7826 0.035 Uiso 1 1 calc R . .
C00I C 0.3410(6) 0.1987(5) 0.4496(4) 0.0116(13) Uani 1 1 d U . .
C00J C 0.3352(7) 0.3017(5) 0.4908(4) 0.0148(10) Uani 1 1 d . . .
H00P H 0.3858 0.3511 0.4651 0.018 Uiso 1 1 calc R . .
H00Q H 0.2358 0.3230 0.4858 0.018 Uiso 1 1 calc R . .
C00K C 0.4065(7) 0.2022(5) 0.3734(4) 0.0153(14) Uani 1 1 d . . .
H00R H 0.4159 0.1344 0.3552 0.018 Uiso 1 1 calc R . .
H00S H 0.3395 0.2365 0.3314 0.018 Uiso 1 1 calc R . .
C00L C 0.1924(7) 0.1465(5) 0.4295(4) 0.0169(14) Uani 1 1 d . . .
H00T H 0.2035 0.0829 0.4041 0.020 Uiso 1 1 calc R . .
H00U H 0.1602 0.1332 0.4795 0.020 Uiso 1 1 calc R . .
C00M C 0.2974(9) 0.3014(6) 0.6345(5) 0.033(2) Uani 1 1 d . . .
H00V H 0.2208 0.2543 0.6183 0.050 Uiso 1 1 calc R . .
H00W H 0.2586 0.3678 0.6305 0.050 Uiso 1 1 calc R . .
H00X H 0.3441 0.2885 0.6893 0.050 Uiso 1 1 calc R . .
C00N C 0.2946(8) -0.0385(5) 0.6750(5) 0.0239(16) Uani 1 1 d . . .
H00Y H 0.3311 -0.0563 0.6278 0.036 Uiso 1 1 calc R . .
H H 0.1921 -0.0484 0.6648 0.036 Uiso 1 1 calc R . .
HA H 0.3392 -0.0797 0.7195 0.036 Uiso 1 1 calc R . .
C00O C 0.0761(8) 0.2070(6) 0.3739(5) 0.035(2) Uani 1 1 d . . .
H00Z H 0.1053 0.2185 0.3234 0.053 Uiso 1 1 calc R . .
HB H 0.0632 0.2698 0.3988 0.053 Uiso 1 1 calc R . .
HC H -0.0130 0.1707 0.3645 0.053 Uiso 1 1 calc R . .
C00P C 0.5239(8) 0.3685(5) 0.6071(6) 0.038(2) Uani 1 1 d . . .
H00 H 0.5775 0.3508 0.6596 0.057 Uiso 1 1 calc R . .
HD H 0.4810 0.4330 0.6095 0.057 Uiso 1 1 calc R . .
HE H 0.5875 0.3701 0.5693 0.057 Uiso 1 1 calc R . .
P1 P 1.0000 0.5000 0.5000 0.0646(16) Uani 1 2 d S . .
O1 O 0.7336(14) 0.4561(10) 0.4901(9) 0.143(5) Uani 1 1 d . . .
C1 C 0.872(2) 0.4821(10) 0.4963(9) 0.099(5) Uani 1 1 d . . .

loop_
_atom_site_aniso_label
_atom_site_aniso_U_11
_atom_site_aniso_U_22
_atom_site_aniso_U_33
_atom_site_aniso_U_23
_atom_site_aniso_U_13
_atom_site_aniso_U_12
Cu01 0.0088(5) 0.0079(5) 0.0087(5) -0.0009(5) 0.0023(4) 0.0015(5)
N003 0.006(2) 0.004(2) 0.010(3) 0.002(2) -0.0018(19) 0.0000(19)
C004 0.012(3) 0.002(3) 0.009(3) -0.001(2) 0.000(2) 0.001(2)
C005 0.020(3) 0.007(3) 0.007(3) 0.003(2) -0.006(2) 0.000(3)
C006 0.010(2) 0.006(2) 0.014(2) -0.0047(17) 0.0023(17) 0.0033(16)
C007 0.010(3) 0.007(3) 0.012(3) 0.002(2) 0.005(2) -0.002(2)
C008 0.010(2) 0.006(2) 0.014(2) -0.0047(17) 0.0023(17) 0.0033(16)
C009 0.022(2) 0.006(2) 0.016(2) 0.0012(18) 0.0015(19) 0.0059(18)
C00A 0.010(3) 0.006(3) 0.014(3) -0.001(2) 0.005(2) 0.002(2)
C00B 0.020(3) 0.008(3) 0.009(3) 0.004(2) 0.004(3) 0.000(3)
C00C 0.013(3) 0.011(3) 0.017(3) 0.000(3) 0.004(3) -0.001(3)
C00D 0.018(4) 0.018(4) 0.023(4) 0.002(3) 0.003(3) -0.006(3)
C00E 0.023(4) 0.015(3) 0.023(4) 0.004(3) 0.007(3) -0.006(3)
C00F 0.015(3) 0.035(4) 0.022(4) -0.006(3) 0.013(3) -0.002(3)
C00G 0.018(3) 0.015(3) 0.013(3) -0.001(3) 0.002(3) -0.003(3)
C00H 0.018(4) 0.029(4) 0.028(4) -0.002(3) 0.012(3) 0.000(3)
C00I 0.012(3) 0.012(3) 0.011(3) 0.000(2) 0.002(2) 0.001(3)
C00J 0.022(2) 0.006(2) 0.016(2) 0.0012(18) 0.0015(19) 0.0059(18)
C00K 0.024(4) 0.010(3) 0.013(3) 0.004(3) 0.005(3) -0.002(3)
C00L 0.012(3) 0.022(4) 0.016(3) 0.007(3) 0.002(3) -0.004(3)
C00M 0.059(6) 0.022(4) 0.024(4) 0.009(3) 0.021(4) 0.025(4)
C00N 0.023(4) 0.017(4) 0.031(4) 0.003(3) 0.005(3) -0.007(3)
C00O 0.020(4) 0.038(5) 0.043(5) 0.022(4) -0.006(4) -0.007(4)
C00P 0.028(4) 0.005(3) 0.070(6) -0.002(4) -0.018(4) 0.004(3)
P1 0.103(4) 0.069(3) 0.0265(17) 0.015(2) 0.025(2) 0.064(4)
O1 0.099(9) 0.120(10) 0.201(14) 0.017(9) 0.012(9) -0.026(8)
C1 0.174(18) 0.040(8) 0.084(10) 0.007(7) 0.027(13) 0.029(11)

_geom_special_details            
; 
 All esds (except the esd in the dihedral angle between two l.s. planes) 
 are estimated using the full covariance matrix.  The cell esds are taken 
 into account individually in the estimation of esds in distances, angles 
 and torsion angles; correlations between esds in cell parameters are only 
 used when they are defined by crystal symmetry.  An approximate (isotropic) 
 treatment of cell esds is used for estimating esds involving l.s. planes. 
;

loop_
_geom_bond_atom_site_label_1
_geom_bond_atom_site_label_2
_geom_bond_distance
_geom_bond_site_symmetry_2
_geom_bond_publ_flag
Cu01 C007 1.943(6) . ?
Cu01 C007 1.943(6) 3_656 ?
N003 C007 1.302(8) . ?
N003 C004 1.463(7) . ?
N003 C009 1.537(7) . ?
C004 C00A 1.402(8) . ?
C004 C008 1.417(8) . ?
C005 C00B 1.377(9) . ?
C005 C006 1.383(9) . ?
C005 H005 0.9300 . ?
C006 C008 1.392(9) . ?
C006 H006 0.9300 . ?
C007 C00I 1.522(8) . ?
C008 C00G 1.531(9) . ?
C009 C00M 1.517(10) . ?
C009 C00P 1.521(9) . ?
C009 C00J 1.529(9) . ?
C00A C00B 1.407(8) . ?
C00A C00C 1.521(8) . ?
C00B H00B 0.9300 . ?
C00C C00N 1.529(9) . ?
C00C C00H 1.533(9) . ?
C00C H00C 0.9800 . ?
C00D C00G 1.544(9) . ?
C00D H00A 0.9600 . ?
C00D H00D 0.9600 . ?
C00D H00E 0.9600 . ?
C00E C00K 1.519(9) . ?
C00E H00F 0.9600 . ?
C00E H00G 0.9600 . ?
C00E H00H 0.9600 . ?
C00F C00G 1.539(9) . ?
C00F H00I 0.9600 . ?
C00F H00J 0.9600 . ?
C00F H00K 0.9600 . ?
C00G H00L 0.9800 . ?
C00H H00M 0.9600 . ?
C00H H00N 0.9600 . ?
C00H H00O 0.9600 . ?
C00I C00K 1.536(8) . ?
C00I C00L 1.546(8) . ?
C00I C00J 1.554(8) . ?
C00J H00P 0.9700 . ?
C00J H00Q 0.9700 . ?
C00K H00R 0.9700 . ?
C00K H00S 0.9700 . ?
C00L C00O 1.531(9) . ?
C00L H00T 0.9700 . ?
C00L H00U 0.9700 . ?
C00M H00V 0.9600 . ?
C00M H00W 0.9600 . ?
C00M H00X 0.9600 . ?
C00N H00Y 0.9600 . ?
C00N H 0.9600 . ?
C00N HA 0.9600 . ?
C00O H00Z 0.9600 . ?
C00O HB 0.9600 . ?
C00O HC 0.9600 . ?
C00P H00 0.9600 . ?
C00P HD 0.9600 . ?
C00P HE 0.9600 . ?
P1 C1 1.22(2) . ?
P1 C1 1.22(2) 3_766 ?
O1 C1 1.34(2) . ?

loop_
_geom_angle_atom_site_label_1
_geom_angle_atom_site_label_2
_geom_angle_atom_site_label_3
_geom_angle
_geom_angle_site_symmetry_1
_geom_angle_site_symmetry_3
_geom_angle_publ_flag
C007 Cu01 C007 179.999(1) . 3_656 ?
C007 N003 C004 120.8(5) . . ?
C007 N003 C009 116.6(5) . . ?
C004 N003 C009 122.6(5) . . ?
C00A C004 C008 121.9(5) . . ?
C00A C004 N003 119.4(5) . . ?
C008 C004 N003 118.6(5) . . ?
C00B C005 C006 120.3(6) . . ?
C00B C005 H005 119.9 . . ?
C006 C005 H005 119.9 . . ?
C005 C006 C008 121.7(6) . . ?
C005 C006 H006 119.2 . . ?
C008 C006 H006 119.2 . . ?
N003 C007 C00I 109.6(5) . . ?
N003 C007 Cu01 124.2(4) . . ?
C00I C007 Cu01 126.2(4) . . ?
C006 C008 C004 117.3(6) . . ?
C006 C008 C00G 119.5(5) . . ?
C004 C008 C00G 123.2(5) . . ?
C00M C009 C00P 107.6(6) . . ?
C00M C009 C00J 111.9(6) . . ?
C00P C009 C00J 112.9(6) . . ?
C00M C009 N003 112.2(5) . . ?
C00P C009 N003 111.7(5) . . ?
C00J C009 N003 100.6(5) . . ?
C004 C00A C00B 117.8(5) . . ?
C004 C00A C00C 124.3(5) . . ?
C00B C00A C00C 117.8(5) . . ?
C005 C00B C00A 120.9(6) . . ?
C005 C00B H00B 119.6 . . ?
C00A C00B H00B 119.6 . . ?
C00A C00C C00N 110.1(5) . . ?
C00A C00C C00H 112.7(5) . . ?
C00N C00C C00H 110.2(6) . . ?
C00A C00C H00C 107.9 . . ?
C00N C00C H00C 107.9 . . ?
C00H C00C H00C 107.9 . . ?
C00G C00D H00A 109.5 . . ?
C00G C00D H00D 109.5 . . ?
H00A C00D H00D 109.5 . . ?
C00G C00D H00E 109.5 . . ?
H00A C00D H00E 109.5 . . ?
H00D C00D H00E 109.5 . . ?
C00K C00E H00F 109.5 . . ?
C00K C00E H00G 109.5 . . ?
H00F C00E H00G 109.5 . . ?
C00K C00E H00H 109.5 . . ?
H00F C00E H00H 109.5 . . ?
H00G C00E H00H 109.5 . . ?
C00G C00F H00I 109.5 . . ?
C00G C00F H00J 109.5 . . ?
H00I C00F H00J 109.5 . . ?
C00G C00F H00K 109.5 . . ?
H00I C00F H00K 109.5 . . ?
H00J C00F H00K 109.5 . . ?
C008 C00G C00F 111.4(5) . . ?
C008 C00G C00D 110.7(5) . . ?
C00F C00G C00D 110.3(5) . . ?
C008 C00G H00L 108.1 . . ?
C00F C00G H00L 108.1 . . ?
C00D C00G H00L 108.1 . . ?
C00C C00H H00M 109.5 . . ?
C00C C00H H00N 109.5 . . ?
H00M C00H H00N 109.5 . . ?
C00C C00H H00O 109.5 . . ?
H00M C00H H00O 109.5 . . ?
H00N C00H H00O 109.5 . . ?
C007 C00I C00K 109.3(5) . . ?
C007 C00I C00L 106.9(5) . . ?
C00K C00I C00L 109.3(5) . . ?
C007 C00I C00J 104.1(5) . . ?
C00K C00I C00J 113.9(5) . . ?
C00L C00I C00J 112.9(5) . . ?
C009 C00J C00I 108.4(5) . . ?
C009 C00J H00P 110.0 . . ?
C00I C00J H00P 110.0 . . ?
C009 C00J H00Q 110.0 . . ?
C00I C00J H00Q 110.0 . . ?
H00P C00J H00Q 108.4 . . ?
C00E C00K C00I 115.7(5) . . ?
C00E C00K H00R 108.4 . . ?
C00I C00K H00R 108.4 . . ?
C00E C00K H00S 108.4 . . ?
C00I C00K H00S 108.4 . . ?
H00R C00K H00S 107.4 . . ?
C00O C00L C00I 114.0(6) . . ?
C00O C00L H00T 108.8 . . ?
C00I C00L H00T 108.8 . . ?
C00O C00L H00U 108.8 . . ?
C00I C00L H00U 108.8 . . ?
H00T C00L H00U 107.6 . . ?
C009 C00M H00V 109.5 . . ?
C009 C00M H00W 109.5 . . ?
H00V C00M H00W 109.5 . . ?
C009 C00M H00X 109.5 . . ?
H00V C00M H00X 109.5 . . ?
H00W C00M H00X 109.5 . . ?
C00C C00N H00Y 109.5 . . ?
C00C C00N H 109.5 . . ?
H00Y C00N H 109.5 . . ?
C00C C00N HA 109.5 . . ?
H00Y C00N HA 109.5 . . ?
H C00N HA 109.5 . . ?
C00L C00O H00Z 109.5 . . ?
C00L C00O HB 109.5 . . ?
H00Z C00O HB 109.5 . . ?
C00L C00O HC 109.5 . . ?
H00Z C00O HC 109.5 . . ?
HB C00O HC 109.5 . . ?
C009 C00P H00 109.5 . . ?
C009 C00P HD 109.5 . . ?
H00 C00P HD 109.5 . . ?
C009 C00P HE 109.5 . . ?
H00 C00P HE 109.5 . . ?
HD C00P HE 109.5 . . ?
C1 P1 C1 179.999(3) . 3_766 ?
P1 C1 O1 175.9(14) . . ?

loop_
_geom_torsion_atom_site_label_1
_geom_torsion_atom_site_label_2
_geom_torsion_atom_site_label_3
_geom_torsion_atom_site_label_4
_geom_torsion
_geom_torsion_site_symmetry_1
_geom_torsion_site_symmetry_2
_geom_torsion_site_symmetry_3
_geom_torsion_site_symmetry_4
_geom_torsion_publ_flag
C007 N003 C004 C00A -90.9(7) . . . . ?
C009 N003 C004 C00A 88.7(7) . . . . ?
C007 N003 C004 C008 86.0(7) . . . . ?
C009 N003 C004 C008 -94.4(7) . . . . ?
C00B C005 C006 C008 2.4(9) . . . . ?
C004 N003 C007 C00I 178.9(5) . . . . ?
C009 N003 C007 C00I -0.8(7) . . . . ?
C004 N003 C007 Cu01 0.4(8) . . . . ?
C009 N003 C007 Cu01 -179.2(4) . . . . ?
C007 Cu01 C007 N003 -141(4) 3_656 . . . ?
C007 Cu01 C007 C00I 41(4) 3_656 . . . ?
C005 C006 C008 C004 -2.2(8) . . . . ?
C005 C006 C008 C00G 179.2(6) . . . . ?
C00A C004 C008 C006 -0.2(8) . . . . ?
N003 C004 C008 C006 -177.1(5) . . . . ?
C00A C004 C008 C00G 178.3(5) . . . . ?
N003 C004 C008 C00G 1.5(8) . . . . ?
C007 N003 C009 C00M 114.4(6) . . . . ?
C004 N003 C009 C00M -65.2(7) . . . . ?
C007 N003 C009 C00P -124.7(6) . . . . ?
C004 N003 C009 C00P 55.7(8) . . . . ?
C007 N003 C009 C00J -4.6(7) . . . . ?
C004 N003 C009 C00J 175.8(5) . . . . ?
C008 C004 C00A C00B 2.4(9) . . . . ?
N003 C004 C00A C00B 179.2(5) . . . . ?
C008 C004 C00A C00C -174.2(5) . . . . ?
N003 C004 C00A C00C 2.6(9) . . . . ?
C006 C005 C00B C00A -0.1(9) . . . . ?
C004 C00A C00B C005 -2.2(9) . . . . ?
C00C C00A C00B C005 174.6(6) . . . . ?
C004 C00A C00C C00N 107.8(7) . . . . ?
C00B C00A C00C C00N -68.8(7) . . . . ?
C004 C00A C00C C00H -128.7(6) . . . . ?
C00B C00A C00C C00H 54.7(8) . . . . ?
C006 C008 C00G C00F 67.5(7) . . . . ?
C004 C008 C00G C00F -111.0(7) . . . . ?
C006 C008 C00G C00D -55.6(7) . . . . ?
C004 C008 C00G C00D 125.8(6) . . . . ?
N003 C007 C00I C00K 127.8(5) . . . . ?
Cu01 C007 C00I C00K -53.7(7) . . . . ?
N003 C007 C00I C00L -114.0(5) . . . . ?
Cu01 C007 C00I C00L 64.5(6) . . . . ?
N003 C007 C00I C00J 5.8(6) . . . . ?
Cu01 C007 C00I C00J -175.8(4) . . . . ?
C00M C009 C00J C00I -111.4(6) . . . . ?
C00P C009 C00J C00I 127.1(6) . . . . ?
N003 C009 C00J C00I 7.8(6) . . . . ?
C007 C00I C00J C009 -8.6(7) . . . . ?
C00K C00I C00J C009 -127.6(6) . . . . ?
C00L C00I C00J C009 107.0(6) . . . . ?
C007 C00I C00K C00E -64.2(7) . . . . ?
C00L C00I C00K C00E 179.1(5) . . . . ?
C00J C00I C00K C00E 51.8(7) . . . . ?
C007 C00I C00L C00O 172.5(6) . . . . ?
C00K C00I C00L C00O -69.3(7) . . . . ?
C00J C00I C00L C00O 58.6(8) . . . . ?
C1 P1 C1 O1 64(41) 3_766 . . . ?

_diffrn_measured_fraction_theta_max 1.000
_diffrn_reflns_theta_full        25.00
_diffrn_measured_fraction_theta_full 1.000
_refine_diff_density_max         0.692
_refine_diff_density_min         -1.037
_refine_diff_density_rms         0.126
####################################################################### 
# 
# This file contains crystal structure data downloaded from the 
# Cambridge Structural Database (CSD) hosted by the Cambridge 
# Crystallographic Data Centre (CCDC).
# 
# Full information about CCDC data access policies and citation 
# guidelines are available at http://www.ccdc.cam.ac.uk/access/V1 
# 
# Audit and citation data items may have been added by the CCDC. 
# Please retain this information to preserve the provenance of 
# this file and to allow appropriate attribution of the data. 
# 
#######################################################################

data_compound9
_database_code_depnum_ccdc_archive 'CCDC 1404134'
_audit_update_record             
;
2015-05-31 deposited with the CCDC.
2016-01-04 downloaded from the CCDC.
;

_audit_creation_method           SHELXL-97
_chemical_formula_sum            'C46 H43 Au B F15 N O P'
_chemical_formula_weight         1149.56

loop_
_atom_type_symbol
_atom_type_description
_atom_type_scat_dispersion_real
_atom_type_scat_dispersion_imag
_atom_type_scat_source
C C 0.0033 0.0016 'International Tables Vol C Tables 4.2.6.8 and 6.1.1.4'
H H 0.0000 0.0000 'International Tables Vol C Tables 4.2.6.8 and 6.1.1.4'
N N 0.0061 0.0033 'International Tables Vol C Tables 4.2.6.8 and 6.1.1.4'
O O 0.0106 0.0060 'International Tables Vol C Tables 4.2.6.8 and 6.1.1.4'
B B 0.0013 0.0007 'International Tables Vol C Tables 4.2.6.8 and 6.1.1.4'
F F 0.0171 0.0103 'International Tables Vol C Tables 4.2.6.8 and 6.1.1.4'
P P 0.1023 0.0942 'International Tables Vol C Tables 4.2.6.8 and 6.1.1.4'
Au Au -2.0133 8.8022 'International Tables Vol C Tables 4.2.6.8 and 6.1.1.4'

_symmetry_cell_setting           Tetragonal
_symmetry_space_group_name_H-M   P4(3)2(1)2

loop_
_symmetry_equiv_pos_as_xyz
'x, y, z'
'-y+1/2, x+1/2, z+3/4'
'y+1/2, -x+1/2, z+1/4'
'x+1/2, -y+1/2, -z+1/4'
'-x+1/2, y+1/2, -z+3/4'
'-x, -y, z+1/2'
'y, x, -z'
'-y, -x, -z+1/2'

_cell_length_a                   14.7478(2)
_cell_length_b                   14.7478(2)
_cell_length_c                   40.2121(10)
_cell_angle_alpha                90.00
_cell_angle_beta                 90.00
_cell_angle_gamma                90.00
_cell_volume                     8746.0(3)
_cell_formula_units_Z            8
_cell_measurement_temperature    100(2)
_cell_measurement_reflns_used    9990
_cell_measurement_theta_min      2.76
_cell_measurement_theta_max      23.58

_exptl_crystal_description       needle
_exptl_crystal_colour            yellow
_exptl_crystal_size_max          0.12
_exptl_crystal_size_mid          0.09
_exptl_crystal_size_min          0.04
_exptl_crystal_density_meas      ?
_exptl_crystal_density_diffrn    1.746
_exptl_crystal_density_method    'not measured'
_exptl_crystal_F_000             4544
_exptl_absorpt_coefficient_mu    3.503
_exptl_absorpt_correction_type   multi-scan
_exptl_absorpt_correction_T_min  0.0235
_exptl_absorpt_correction_T_max  0.0439
_exptl_absorpt_process_details   sadabs

_exptl_special_details           
; 
 ? 
;

_diffrn_ambient_temperature      100(2)
_diffrn_radiation_wavelength     0.71073
_diffrn_radiation_type           MoK\a
_diffrn_radiation_source         'fine-focus sealed tube'
_diffrn_radiation_monochromator  graphite
_diffrn_measurement_device_type  'Bruker APEX-II CCD'
_diffrn_measurement_method       '\f and \w scans'
_diffrn_detector_area_resol_mean ?
_diffrn_reflns_number            70000
_diffrn_reflns_av_R_equivalents  0.0815
_diffrn_reflns_av_sigmaI/netI    0.0498
_diffrn_reflns_limit_h_min       -17
_diffrn_reflns_limit_h_max       15
_diffrn_reflns_limit_k_min       -17
_diffrn_reflns_limit_k_max       17
_diffrn_reflns_limit_l_min       -35
_diffrn_reflns_limit_l_max       47
_diffrn_reflns_theta_min         1.71
_diffrn_reflns_theta_max         24.99
_reflns_number_total             7708
_reflns_number_gt                6379
_reflns_threshold_expression     >2sigma(I)

_computing_data_collection       'Bruker APEX2'
_computing_cell_refinement       'Bruker SAINT'
_computing_data_reduction        'Bruker SAINT'
_computing_structure_solution    'SHELXS-97 (Sheldrick 2008)'
_computing_structure_refinement  'SHELXL-2014 (Sheldrick 2014)'
_computing_molecular_graphics    'Bruker SHELXTL'
_computing_publication_material  'Bruker SHELXTL'

_refine_special_details          
; 
 Refinement of F^2^ against ALL reflections.  The weighted R-factor wR and 
 goodness of fit S are based on F^2^, conventional R-factors R are based 
 on F, with F set to zero for negative F^2^. The threshold expression of 
 F^2^ > 2sigma(F^2^) is used only for calculating R-factors(gt) etc. and is 
 not relevant to the choice of reflections for refinement.  R-factors based 
 on F^2^ are statistically about twice as large as those based on F, and R- 
 factors based on ALL data will be even larger. 
;

_refine_ls_structure_factor_coef Fsqd
_refine_ls_matrix_type           full
_refine_ls_weighting_scheme      calc
_refine_ls_weighting_details     
'calc w=1/[\s^2^(Fo^2^)+(0.0432P)^2^+6.5003P] where P=(Fo^2^+2Fc^2^)/3'
_atom_sites_solution_primary     direct
_atom_sites_solution_secondary   difmap
_atom_sites_solution_hydrogens   geom
_refine_ls_hydrogen_treatment    constr
_refine_ls_extinction_method     none
_refine_ls_extinction_coef       ?
_refine_ls_abs_structure_details 'Flack H D (1983), Acta Cryst. A39, 876-881'
_refine_ls_abs_structure_Flack   0.006(8)
_refine_ls_number_reflns         7708
_refine_ls_number_parameters     605
_refine_ls_number_restraints     0
_refine_ls_R_factor_all          0.0593
_refine_ls_R_factor_gt           0.0437
_refine_ls_wR_factor_ref         0.0952
_refine_ls_wR_factor_gt          0.0894
_refine_ls_goodness_of_fit_ref   1.131
_refine_ls_restrained_S_all      1.131
_refine_ls_shift/su_max          0.001
_refine_ls_shift/su_mean         0.000

loop_
_atom_site_label
_atom_site_type_symbol
_atom_site_fract_x
_atom_site_fract_y
_atom_site_fract_z
_atom_site_U_iso_or_equiv
_atom_site_adp_type
_atom_site_occupancy
_atom_site_symmetry_multiplicity
_atom_site_calc_flag
_atom_site_refinement_flags
_atom_site_disorder_assembly
_atom_site_disorder_group
Au1 Au 0.436748(18) 0.49669(2) 0.046614(6) 0.02944(9) Uani 1 1 d . . .
P1 P 0.41101(13) 0.41101(13) 0.0000 0.0268(6) Uani 1 2 d S . .
P2 P 0.27587(15) 0.27587(15) 0.0000 0.0382(7) Uani 1 2 d S . .
F00 F 0.9980(4) 0.1340(4) -0.03459(17) 0.0801(17) Uani 1 1 d . . .
O1 O 0.2370(3) 0.4571(4) -0.01815(13) 0.0367(13) Uani 1 1 d . . .
F2 F 0.9639(3) 0.4363(4) -0.13607(14) 0.0632(15) Uani 1 1 d . . .
F3 F 1.2965(3) 0.4482(4) -0.07927(12) 0.0560(14) Uani 1 1 d . . .
F4 F 0.9774(3) 0.4598(4) -0.07037(13) 0.0588(15) Uani 1 1 d . . .
F5 F 1.1152(4) 0.4175(4) -0.17402(13) 0.0671(17) Uani 1 1 d . . .
F6 F 1.2819(4) 0.4231(5) -0.14423(13) 0.0692(16) Uani 1 1 d . . .
F7 F 1.0666(4) 0.2760(3) -0.06534(15) 0.0602(14) Uani 1 1 d . . .
F8 F 1.1157(4) 0.4185(4) 0.03821(13) 0.0610(15) Uani 1 1 d . . .
F9 F 0.9933(4) 0.1258(4) 0.03326(17) 0.0834(19) Uani 1 1 d . . .
F10 F 1.2131(3) 0.6289(3) -0.03899(13) 0.0497(13) Uani 1 1 d . . .
F11 F 0.8871(4) 0.6369(5) 0.02265(16) 0.086(2) Uani 1 1 d . . .
F12 F 1.1412(4) 0.7870(4) -0.02047(14) 0.0687(16) Uani 1 1 d . . .
F13 F 0.9774(4) 0.7921(4) 0.01036(16) 0.086(2) Uani 1 1 d . . .
F14 F 0.9527(3) 0.4784(4) 0.00361(15) 0.0687(16) Uani 1 1 d . . .
F1 F 1.0616(4) 0.2680(4) 0.06864(15) 0.0764(17) Uani 1 1 d . . .
C1 C 0.1541(6) 0.5383(6) 0.0993(2) 0.045(2) Uani 1 1 d . . .
H1 H 0.1155 0.4916 0.1057 0.054 Uiso 1 1 calc R . .
C2 C 0.4618(5) 0.5689(5) 0.08919(18) 0.0317(18) Uani 1 1 d . . .
C3 C 0.5520(5) 0.5816(5) 0.10603(19) 0.0356(19) Uani 1 1 d . . .
C4 C 0.5895(5) 0.4871(6) 0.1176(2) 0.043(2) Uani 1 1 d . . .
H4A H 0.6335 0.4978 0.1351 0.051 Uiso 1 1 calc R . .
H4B H 0.5397 0.4534 0.1273 0.051 Uiso 1 1 calc R . .
C5 C 0.6327(6) 0.4288(7) 0.0923(2) 0.049(2) Uani 1 1 d . . .
H5 H 0.5863 0.4109 0.0761 0.059 Uiso 1 1 calc R . .
C6 C 0.6719(7) 0.3435(6) 0.1075(2) 0.057(3) Uani 1 1 d . . .
H6A H 0.7192 0.3595 0.1229 0.086 Uiso 1 1 calc R . .
H6B H 0.6965 0.3057 0.0903 0.086 Uiso 1 1 calc R . .
H6C H 0.6251 0.3112 0.1191 0.086 Uiso 1 1 calc R . .
C7 C 0.7072(6) 0.4832(6) 0.0735(2) 0.053(2) Uani 1 1 d . . .
H7A H 0.7556 0.4988 0.0888 0.063 Uiso 1 1 calc R . .
H7B H 0.7327 0.4461 0.0559 0.063 Uiso 1 1 calc R . .
C8 C 0.6675(6) 0.5694(7) 0.0587(2) 0.050(2) Uani 1 1 d . . .
H8A H 0.6218 0.5527 0.0424 0.060 Uiso 1 1 calc R . .
H8B H 0.7151 0.6017 0.0470 0.060 Uiso 1 1 calc R . .
C9 C 0.6247(6) 0.6330(6) 0.0841(2) 0.043(2) Uani 1 1 d . . .
H9 H 0.6737 0.6490 0.0994 0.052 Uiso 1 1 calc R . .
C10 C 0.5912(6) 0.7241(6) 0.0695(2) 0.047(2) Uani 1 1 d . . .
H10 H 0.5393 0.7441 0.0829 0.056 Uiso 1 1 calc R . .
C11 C 0.6638(7) 0.7961(7) 0.0721(3) 0.063(3) Uani 1 1 d . . .
H11A H 0.7186 0.7744 0.0620 0.094 Uiso 1 1 calc R . .
H11B H 0.6749 0.8096 0.0951 0.094 Uiso 1 1 calc R . .
H11C H 0.6439 0.8500 0.0609 0.094 Uiso 1 1 calc R . .
C12 C 0.5612(7) 0.7206(6) 0.0338(2) 0.056(2) Uani 1 1 d . . .
H12A H 0.5349 0.7778 0.0277 0.084 Uiso 1 1 calc R . .
H12B H 0.5171 0.6733 0.0311 0.084 Uiso 1 1 calc R . .
H12C H 0.6126 0.7086 0.0198 0.084 Uiso 1 1 calc R . .
C13 C 0.5276(6) 0.6413(6) 0.1374(2) 0.045(2) Uani 1 1 d . . .
H13A H 0.5514 0.6132 0.1574 0.054 Uiso 1 1 calc R . .
H13B H 0.5544 0.7011 0.1353 0.054 Uiso 1 1 calc R . .
C14 C 0.4252(6) 0.6489(5) 0.1397(2) 0.042(2) Uani 1 1 d . . .
N15 N 0.3958(5) 0.6043(4) 0.10658(17) 0.0382(17) Uani 1 1 d . . .
C16 C 0.3007(6) 0.6046(5) 0.0967(2) 0.040(2) Uani 1 1 d . . .
C17 C 0.2677(6) 0.6777(6) 0.0779(2) 0.042(2) Uani 1 1 d . . .
C18 C 0.1751(6) 0.6795(6) 0.0714(2) 0.048(2) Uani 1 1 d . . .
H18 H 0.1505 0.7273 0.0594 0.058 Uiso 1 1 calc R . .
C19 C 0.1186(7) 0.6097(7) 0.0830(2) 0.053(3) Uani 1 1 d . . .
H19 H 0.0564 0.6127 0.0794 0.063 Uiso 1 1 calc R . .
C1A C 0.2451(6) 0.5310(5) 0.1070(2) 0.039(2) Uani 1 1 d . . .
C20 C 0.2773(6) 0.4436(6) 0.1213(2) 0.040(2) Uani 1 1 d . . .
H20 H 0.3427 0.4483 0.1253 0.049 Uiso 1 1 calc R . .
C21 C 0.2607(6) 0.3659(6) 0.0966(2) 0.050(3) Uani 1 1 d . . .
H21A H 0.1968 0.3551 0.0946 0.075 Uiso 1 1 calc R . .
H21B H 0.2901 0.3119 0.1044 0.075 Uiso 1 1 calc R . .
H21C H 0.2850 0.3822 0.0752 0.075 Uiso 1 1 calc R . .
C22 C 0.3247(7) 0.7473(6) 0.0620(2) 0.054(2) Uani 1 1 d . . .
H22 H 0.3865 0.7410 0.0707 0.065 Uiso 1 1 calc R . .
C23 C 0.3279(7) 0.7339(7) 0.0249(2) 0.061(3) Uani 1 1 d . . .
H23A H 0.3603 0.6790 0.0199 0.091 Uiso 1 1 calc R . .
H23B H 0.3583 0.7844 0.0147 0.091 Uiso 1 1 calc R . .
H23C H 0.2673 0.7296 0.0163 0.091 Uiso 1 1 calc R . .
C24 C 0.3874(6) 0.5929(6) 0.16822(19) 0.047(2) Uani 1 1 d . . .
H24A H 0.4071 0.5311 0.1659 0.071 Uiso 1 1 calc R . .
H24B H 0.3224 0.5952 0.1678 0.071 Uiso 1 1 calc R . .
H24C H 0.4090 0.6169 0.1890 0.071 Uiso 1 1 calc R . .
C25 C 0.3912(7) 0.7459(6) 0.1416(2) 0.055(3) Uani 1 1 d . . .
H25A H 0.4040 0.7702 0.1633 0.082 Uiso 1 1 calc R . .
H25B H 0.3269 0.7470 0.1378 0.082 Uiso 1 1 calc R . .
H25C H 0.4211 0.7818 0.1250 0.082 Uiso 1 1 calc R . .
C26 C 0.2887(5) 0.3936(5) -0.00850(18) 0.0302(18) Uani 1 1 d . . .
C27 C 1.0481(6) 0.4389(7) -0.1219(2) 0.050(2) Uani 1 1 d . . .
C28 C 1.0549(6) 0.4525(6) -0.0883(2) 0.045(2) Uani 1 1 d . . .
C29 C 1.1368(5) 0.4508(5) -0.0713(2) 0.041(2) Uani 1 1 d . . .
C30 C 1.2105(6) 0.4452(7) -0.0923(2) 0.047(2) Uani 1 1 d . . .
C31 C 1.1221(6) 0.4300(6) -0.1411(2) 0.047(2) Uani 1 1 d . . .
C32 C 1.0630(6) 0.2824(6) -0.0321(2) 0.046(2) Uani 1 1 d . . .
C33 C 1.0921(5) 0.3566(6) -0.0149(2) 0.043(2) Uani 1 1 d . . .
C34 C 1.0875(6) 0.3493(7) 0.0185(3) 0.051(2) Uani 1 1 d . . .
C35 C 1.0560(7) 0.2726(7) 0.0356(2) 0.054(2) Uani 1 1 d . . .
C36 C 1.0283(6) 0.2049(8) -0.0169(3) 0.064(3) Uani 1 1 d . . .
C37 C 1.0143(8) 0.7140(7) 0.0014(2) 0.060(3) Uani 1 1 d . . .
C38 C 0.9677(7) 0.6343(8) 0.0075(2) 0.059(3) Uani 1 1 d . . .
C39 C 1.0059(6) 0.5529(6) -0.0020(2) 0.049(2) Uani 1 1 d . . .
C40 C 1.0874(6) 0.5444(6) -0.0173(2) 0.042(2) Uani 1 1 d . . .
C15 C 1.2056(6) 0.4337(7) -0.1259(2) 0.049(2) Uani 1 1 d . . .
C1B C 0.2315(7) 0.4191(7) 0.1539(2) 0.061(3) Uani 1 1 d . . .
H1BA H 0.2418 0.4664 0.1698 0.091 Uiso 1 1 calc R . .
H1BB H 0.2561 0.3632 0.1621 0.091 Uiso 1 1 calc R . .
H1BC H 0.1675 0.4123 0.1503 0.091 Uiso 1 1 calc R . .
B3 B 1.1356(7) 0.4507(7) -0.0307(3) 0.043(3) Uani 1 1 d . . .
C1C C 1.1311(6) 0.6267(6) -0.0230(2) 0.046(2) Uani 1 1 d . . .
C1D C 1.0954(7) 0.7112(7) -0.0140(2) 0.055(3) Uani 1 1 d . . .
C1E C 1.0247(6) 0.2014(7) 0.0176(3) 0.059(3) Uani 1 1 d . . .
C1F C 0.2919(7) 0.8457(6) 0.0693(3) 0.070(3) Uani 1 1 d . . .
H1FA H 0.2309 0.8531 0.0613 0.105 Uiso 1 1 calc R . .
H1FB H 0.3309 0.8882 0.0582 0.105 Uiso 1 1 calc R . .
H1FC H 0.2935 0.8566 0.0928 0.105 Uiso 1 1 calc R . .

loop_
_atom_site_aniso_label
_atom_site_aniso_U_11
_atom_site_aniso_U_22
_atom_site_aniso_U_33
_atom_site_aniso_U_23
_atom_site_aniso_U_13
_atom_site_aniso_U_12
Au1 0.03170(17) 0.02679(16) 0.02983(13) 0.00008(13) -0.00203(13) -0.00274(13)
P1 0.0263(9) 0.0263(9) 0.0280(14) 0.0016(8) -0.0016(8) -0.0035(11)
P2 0.0327(10) 0.0327(10) 0.0492(19) 0.0075(11) -0.0075(11) -0.0040(13)
F00 0.066(4) 0.057(3) 0.118(5) -0.008(3) -0.016(4) -0.011(3)
O1 0.032(3) 0.036(3) 0.042(3) 0.000(3) -0.001(3) 0.001(3)
F2 0.054(3) 0.061(3) 0.075(4) 0.006(3) -0.029(3) -0.006(3)
F3 0.043(3) 0.078(4) 0.047(3) 0.003(3) -0.011(2) 0.000(3)
F4 0.039(3) 0.069(4) 0.068(4) -0.003(3) -0.013(3) 0.006(3)
F5 0.077(4) 0.075(4) 0.049(3) 0.000(3) -0.025(3) -0.005(3)
F6 0.061(4) 0.097(5) 0.050(3) 0.009(3) -0.002(3) 0.011(3)
F7 0.050(3) 0.053(3) 0.078(4) 0.001(3) -0.010(3) 0.006(3)
F8 0.054(3) 0.073(4) 0.056(3) 0.008(3) 0.001(3) -0.001(3)
F9 0.061(4) 0.069(4) 0.120(5) 0.032(4) -0.006(4) -0.013(3)
F10 0.051(3) 0.036(3) 0.062(3) 0.008(3) 0.005(3) 0.004(2)
F11 0.055(4) 0.134(6) 0.071(4) -0.029(4) 0.009(3) 0.026(4)
F12 0.086(4) 0.044(3) 0.076(4) -0.009(3) -0.021(3) 0.016(3)
F13 0.087(5) 0.089(5) 0.080(4) -0.040(4) -0.012(4) 0.040(4)
F14 0.041(3) 0.092(5) 0.073(4) 0.011(3) 0.006(3) 0.002(3)
F1 0.076(4) 0.085(4) 0.068(4) 0.025(3) -0.003(4) -0.013(4)
C1 0.034(5) 0.046(5) 0.056(6) 0.003(4) 0.002(4) -0.004(4)
C2 0.045(5) 0.021(4) 0.029(4) 0.007(3) 0.000(3) -0.003(4)
C3 0.032(4) 0.039(5) 0.035(4) -0.001(4) -0.001(4) -0.009(4)
C4 0.036(5) 0.050(5) 0.042(4) -0.003(4) -0.007(4) -0.005(4)
C5 0.046(6) 0.053(6) 0.050(5) -0.002(5) -0.019(5) 0.005(4)
C6 0.063(7) 0.054(6) 0.056(6) -0.008(5) -0.017(5) 0.013(5)
C7 0.042(5) 0.054(6) 0.062(6) -0.001(5) 0.000(5) 0.003(5)
C8 0.035(5) 0.074(7) 0.040(5) -0.006(5) -0.001(4) -0.012(5)
C9 0.036(5) 0.048(5) 0.045(5) -0.007(4) -0.011(4) -0.012(4)
C10 0.054(6) 0.037(5) 0.050(6) -0.005(4) -0.008(5) -0.013(4)
C11 0.074(7) 0.062(7) 0.052(6) 0.005(5) -0.010(5) -0.021(6)
C12 0.061(6) 0.046(5) 0.061(6) 0.009(5) -0.004(5) -0.006(5)
C13 0.056(6) 0.038(5) 0.042(5) -0.005(4) -0.006(4) -0.010(4)
C14 0.052(6) 0.032(5) 0.042(5) -0.008(4) -0.006(5) 0.001(4)
N15 0.044(4) 0.028(4) 0.042(4) 0.000(3) -0.003(4) -0.005(3)
C16 0.046(5) 0.034(5) 0.040(5) -0.008(4) 0.001(4) 0.004(4)
C17 0.051(6) 0.034(5) 0.042(5) -0.007(4) -0.002(4) 0.003(4)
C18 0.046(6) 0.049(6) 0.050(6) 0.010(5) 0.007(5) -0.005(4)
C19 0.042(6) 0.066(7) 0.050(6) -0.004(5) 0.008(5) 0.004(5)
C1A 0.042(5) 0.038(5) 0.037(5) -0.003(4) 0.003(4) 0.001(4)
C20 0.039(5) 0.044(5) 0.039(5) 0.000(4) 0.004(4) -0.003(4)
C21 0.056(6) 0.042(5) 0.051(6) 0.004(5) -0.003(5) -0.003(5)
C22 0.053(6) 0.037(6) 0.072(7) 0.010(5) -0.014(5) 0.007(4)
C23 0.059(7) 0.073(8) 0.050(6) 0.017(6) 0.001(5) -0.001(5)
C24 0.052(6) 0.059(6) 0.030(4) -0.003(4) 0.004(4) -0.011(5)
C25 0.066(7) 0.047(6) 0.051(6) 0.001(5) -0.001(5) 0.001(5)
C26 0.031(4) 0.032(4) 0.027(4) 0.000(3) -0.002(3) 0.004(3)
C27 0.048(6) 0.038(5) 0.065(6) 0.012(5) -0.022(5) -0.008(5)
C28 0.037(5) 0.043(5) 0.056(6) -0.005(4) -0.004(4) 0.006(4)
C29 0.032(5) 0.031(5) 0.061(6) 0.009(4) -0.007(4) 0.006(4)
C30 0.035(5) 0.055(6) 0.050(6) 0.004(5) -0.011(4) 0.004(5)
C31 0.051(6) 0.040(5) 0.049(6) 0.000(5) -0.004(5) 0.000(5)
C32 0.032(5) 0.049(6) 0.057(6) 0.008(5) -0.007(5) -0.005(5)
C33 0.029(5) 0.050(6) 0.050(6) 0.002(5) 0.002(4) 0.001(4)
C34 0.029(5) 0.060(6) 0.064(7) -0.012(5) -0.003(4) -0.008(4)
C35 0.045(6) 0.062(6) 0.055(6) 0.012(5) -0.008(5) -0.007(5)
C36 0.039(6) 0.068(7) 0.084(8) 0.001(6) -0.027(5) -0.008(5)
C37 0.064(8) 0.063(7) 0.054(6) -0.018(5) -0.011(6) 0.032(6)
C38 0.047(6) 0.092(8) 0.038(6) -0.017(6) -0.010(5) 0.015(6)
C39 0.041(5) 0.062(6) 0.045(5) -0.005(5) -0.002(5) 0.015(5)
C40 0.033(5) 0.052(6) 0.039(5) 0.002(4) -0.012(4) 0.006(4)
C15 0.052(6) 0.052(6) 0.043(5) -0.007(5) -0.011(4) 0.011(5)
C1B 0.068(7) 0.054(7) 0.060(6) 0.011(5) 0.009(5) -0.011(5)
B3 0.031(5) 0.041(6) 0.058(7) 0.012(5) -0.011(5) 0.005(5)
C1C 0.043(5) 0.055(6) 0.042(5) -0.004(5) -0.006(4) 0.021(5)
C1D 0.064(7) 0.047(6) 0.055(6) -0.005(5) -0.020(5) 0.007(5)
C1E 0.025(5) 0.052(6) 0.101(9) 0.024(6) -0.005(5) -0.003(4)
C1F 0.069(7) 0.036(6) 0.105(9) 0.013(6) -0.022(7) 0.008(5)

_geom_special_details            
; 
 All esds (except the esd in the dihedral angle between two l.s. planes) 
 are estimated using the full covariance matrix.  The cell esds are taken 
 into account individually in the estimation of esds in distances, angles 
 and torsion angles; correlations between esds in cell parameters are only 
 used when they are defined by crystal symmetry.  An approximate (isotropic) 
 treatment of cell esds is used for estimating esds involving l.s. planes. 
;

loop_
_geom_bond_atom_site_label_1
_geom_bond_atom_site_label_2
_geom_bond_distance
_geom_bond_site_symmetry_2
_geom_bond_publ_flag
Au1 C2 2.050(8) . ?
Au1 P1 2.2922(14) . ?
P1 C26 1.854(8) . ?
P1 C26 1.854(8) 7 ?
P1 Au1 2.2922(14) 7 ?
P2 C26 1.780(8) . ?
P2 C26 1.780(8) 7 ?
F00 C36 1.342(11) . ?
O1 C26 1.269(8) . ?
O1 B3 1.583(11) 1_455 ?
F2 C27 1.367(9) . ?
F3 C30 1.373(9) . ?
F4 C28 1.356(10) . ?
F5 C31 1.340(10) . ?
F6 C15 1.353(10) . ?
F7 C32 1.341(10) . ?
F8 C34 1.356(10) . ?
F9 C1E 1.361(10) . ?
F10 C1C 1.370(10) . ?
F11 C38 1.336(11) . ?
F12 C1D 1.333(11) . ?
F13 C37 1.324(11) . ?
F14 C39 1.369(10) . ?
F1 C35 1.332(11) . ?
C1 C19 1.347(12) . ?
C1 C1A 1.382(12) . ?
C1 H1 0.9300 . ?
C2 N15 1.307(9) . ?
C2 C3 1.504(10) . ?
C3 C4 1.570(11) . ?
C3 C13 1.581(11) . ?
C3 C9 1.582(11) . ?
C4 C5 1.478(11) . ?
C4 H4A 0.9700 . ?
C4 H4B 0.9700 . ?
C5 C6 1.514(12) . ?
C5 C7 1.556(13) . ?
C5 H5 0.9800 . ?
C6 H6A 0.9600 . ?
C6 H6B 0.9600 . ?
C6 H6C 0.9600 . ?
C7 C8 1.522(12) . ?
C7 H7A 0.9700 . ?
C7 H7B 0.9700 . ?
C8 C9 1.525(12) . ?
C8 H8A 0.9700 . ?
C8 H8B 0.9700 . ?
C9 C10 1.546(12) . ?
C9 H9 0.9800 . ?
C10 C12 1.504(12) . ?
C10 C11 1.512(12) . ?
C10 H10 0.9800 . ?
C11 H11A 0.9600 . ?
C11 H11B 0.9600 . ?
C11 H11C 0.9600 . ?
C12 H12A 0.9600 . ?
C12 H12B 0.9600 . ?
C12 H12C 0.9600 . ?
C13 C14 1.518(12) . ?
C13 H13A 0.9700 . ?
C13 H13B 0.9700 . ?
C14 C25 1.517(11) . ?
C14 C24 1.519(11) . ?
C14 N15 1.548(10) . ?
N15 C16 1.457(10) . ?
C16 C17 1.404(11) . ?
C16 C1A 1.422(11) . ?
C17 C18 1.390(12) . ?
C17 C22 1.474(13) . ?
C18 C19 1.404(13) . ?
C18 H18 0.9300 . ?
C19 H19 0.9300 . ?
C1A C20 1.489(12) . ?
C20 C1B 1.516(11) . ?
C20 C21 1.538(12) . ?
C20 H20 0.9800 . ?
C21 H21A 0.9600 . ?
C21 H21B 0.9600 . ?
C21 H21C 0.9600 . ?
C22 C23 1.508(13) . ?
C22 C1F 1.558(12) . ?
C22 H22 0.9800 . ?
C23 H23A 0.9600 . ?
C23 H23B 0.9600 . ?
C23 H23C 0.9600 . ?
C24 H24A 0.9600 . ?
C24 H24B 0.9600 . ?
C24 H24C 0.9600 . ?
C25 H25A 0.9600 . ?
C25 H25B 0.9600 . ?
C25 H25C 0.9600 . ?
C27 C31 1.344(12) . ?
C27 C28 1.369(12) . ?
C28 C29 1.388(11) . ?
C29 C30 1.381(12) . ?
C29 B3 1.630(14) . ?
C30 C15 1.364(12) . ?
C31 C15 1.376(12) . ?
C32 C33 1.364(13) . ?
C32 C36 1.395(13) . ?
C33 C34 1.349(13) . ?
C33 B3 1.656(13) . ?
C34 C35 1.403(13) . ?
C35 C1E 1.357(14) . ?
C36 C1E 1.389(15) . ?
C37 C1D 1.348(14) . ?
C37 C38 1.383(14) . ?
C38 C39 1.379(13) . ?
C39 C40 1.357(12) . ?
C40 C1C 1.392(12) . ?
C40 B3 1.645(13) . ?
C1B H1BA 0.9600 . ?
C1B H1BB 0.9600 . ?
C1B H1BC 0.9600 . ?
B3 O1 1.583(11) 1_655 ?
C1C C1D 1.400(13) . ?
C1F H1FA 0.9600 . ?
C1F H1FB 0.9600 . ?
C1F H1FC 0.9600 . ?

loop_
_geom_angle_atom_site_label_1
_geom_angle_atom_site_label_2
_geom_angle_atom_site_label_3
_geom_angle
_geom_angle_site_symmetry_1
_geom_angle_site_symmetry_3
_geom_angle_publ_flag
C2 Au1 P1 177.8(2) . . ?
C26 P1 C26 76.4(5) . 7 ?
C26 P1 Au1 112.9(2) . . ?
C26 P1 Au1 114.1(2) 7 . ?
C26 P1 Au1 114.1(2) . 7 ?
C26 P1 Au1 112.8(2) 7 7 ?
Au1 P1 Au1 119.09(11) . 7 ?
C26 P2 C26 80.2(5) . 7 ?
C26 O1 B3 128.4(6) . 1_455 ?
C19 C1 C1A 123.2(9) . . ?
C19 C1 H1 118.4 . . ?
C1A C1 H1 118.4 . . ?
N15 C2 C3 111.6(6) . . ?
N15 C2 Au1 121.3(6) . . ?
C3 C2 Au1 126.9(5) . . ?
C2 C3 C4 109.6(6) . . ?
C2 C3 C13 103.2(6) . . ?
C4 C3 C13 109.7(6) . . ?
C2 C3 C9 114.1(6) . . ?
C4 C3 C9 110.6(7) . . ?
C13 C3 C9 109.4(6) . . ?
C5 C4 C3 117.7(7) . . ?
C5 C4 H4A 107.9 . . ?
C3 C4 H4A 107.9 . . ?
C5 C4 H4B 107.9 . . ?
C3 C4 H4B 107.9 . . ?
H4A C4 H4B 107.2 . . ?
C4 C5 C6 111.6(7) . . ?
C4 C5 C7 109.7(8) . . ?
C6 C5 C7 110.8(7) . . ?
C4 C5 H5 108.2 . . ?
C6 C5 H5 108.2 . . ?
C7 C5 H5 108.2 . . ?
C5 C6 H6A 109.5 . . ?
C5 C6 H6B 109.5 . . ?
H6A C6 H6B 109.5 . . ?
C5 C6 H6C 109.5 . . ?
H6A C6 H6C 109.5 . . ?
H6B C6 H6C 109.5 . . ?
C8 C7 C5 110.4(7) . . ?
C8 C7 H7A 109.6 . . ?
C5 C7 H7A 109.6 . . ?
C8 C7 H7B 109.6 . . ?
C5 C7 H7B 109.6 . . ?
H7A C7 H7B 108.1 . . ?
C7 C8 C9 114.2(7) . . ?
C7 C8 H8A 108.7 . . ?
C9 C8 H8A 108.7 . . ?
C7 C8 H8B 108.7 . . ?
C9 C8 H8B 108.7 . . ?
H8A C8 H8B 107.6 . . ?
C8 C9 C10 114.4(7) . . ?
C8 C9 C3 111.1(7) . . ?
C10 C9 C3 114.3(7) . . ?
C8 C9 H9 105.4 . . ?
C10 C9 H9 105.4 . . ?
C3 C9 H9 105.4 . . ?
C12 C10 C11 107.3(8) . . ?
C12 C10 C9 115.2(7) . . ?
C11 C10 C9 111.0(8) . . ?
C12 C10 H10 107.7 . . ?
C11 C10 H10 107.7 . . ?
C9 C10 H10 107.7 . . ?
C10 C11 H11A 109.5 . . ?
C10 C11 H11B 109.5 . . ?
H11A C11 H11B 109.5 . . ?
C10 C11 H11C 109.5 . . ?
H11A C11 H11C 109.5 . . ?
H11B C11 H11C 109.5 . . ?
C10 C12 H12A 109.5 . . ?
C10 C12 H12B 109.5 . . ?
H12A C12 H12B 109.5 . . ?
C10 C12 H12C 109.5 . . ?
H12A C12 H12C 109.5 . . ?
H12B C12 H12C 109.5 . . ?
C14 C13 C3 108.4(6) . . ?
C14 C13 H13A 110.0 . . ?
C3 C13 H13A 110.0 . . ?
C14 C13 H13B 110.0 . . ?
C3 C13 H13B 110.0 . . ?
H13A C13 H13B 108.4 . . ?
C25 C14 C13 113.7(8) . . ?
C25 C14 C24 110.7(7) . . ?
C13 C14 C24 111.7(7) . . ?
C25 C14 N15 110.6(7) . . ?
C13 C14 N15 101.3(7) . . ?
C24 C14 N15 108.4(7) . . ?
C2 N15 C16 124.9(7) . . ?
C2 N15 C14 114.9(7) . . ?
C16 N15 C14 120.2(7) . . ?
C17 C16 C1A 122.9(8) . . ?
C17 C16 N15 118.9(8) . . ?
C1A C16 N15 118.3(7) . . ?
C18 C17 C16 117.2(9) . . ?
C18 C17 C22 117.8(8) . . ?
C16 C17 C22 124.8(8) . . ?
C17 C18 C19 120.4(9) . . ?
C17 C18 H18 119.8 . . ?
C19 C18 H18 119.8 . . ?
C1 C19 C18 120.3(9) . . ?
C1 C19 H19 119.8 . . ?
C18 C19 H19 119.8 . . ?
C1 C1A C16 115.8(8) . . ?
C1 C1A C20 117.7(7) . . ?
C16 C1A C20 126.1(8) . . ?
C1A C20 C1B 113.4(8) . . ?
C1A C20 C21 110.1(7) . . ?
C1B C20 C21 108.1(7) . . ?
C1A C20 H20 108.4 . . ?
C1B C20 H20 108.4 . . ?
C21 C20 H20 108.4 . . ?
C20 C21 H21A 109.5 . . ?
C20 C21 H21B 109.5 . . ?
H21A C21 H21B 109.5 . . ?
C20 C21 H21C 109.5 . . ?
H21A C21 H21C 109.5 . . ?
H21B C21 H21C 109.5 . . ?
C17 C22 C23 110.8(9) . . ?
C17 C22 C1F 113.0(8) . . ?
C23 C22 C1F 108.6(8) . . ?
C17 C22 H22 108.1 . . ?
C23 C22 H22 108.1 . . ?
C1F C22 H22 108.1 . . ?
C22 C23 H23A 109.5 . . ?
C22 C23 H23B 109.5 . . ?
H23A C23 H23B 109.5 . . ?
C22 C23 H23C 109.5 . . ?
H23A C23 H23C 109.5 . . ?
H23B C23 H23C 109.5 . . ?
C14 C24 H24A 109.5 . . ?
C14 C24 H24B 109.5 . . ?
H24A C24 H24B 109.5 . . ?
C14 C24 H24C 109.5 . . ?
H24A C24 H24C 109.5 . . ?
H24B C24 H24C 109.5 . . ?
C14 C25 H25A 109.5 . . ?
C14 C25 H25B 109.5 . . ?
H25A C25 H25B 109.5 . . ?
C14 C25 H25C 109.5 . . ?
H25A C25 H25C 109.5 . . ?
H25B C25 H25C 109.5 . . ?
O1 C26 P2 135.7(6) . . ?
O1 C26 P1 122.6(6) . . ?
P2 C26 P1 101.7(4) . . ?
C31 C27 F2 119.6(8) . . ?
C31 C27 C28 121.5(8) . . ?
F2 C27 C28 118.9(9) . . ?
F4 C28 C27 118.2(8) . . ?
F4 C28 C29 118.2(8) . . ?
C27 C28 C29 123.3(9) . . ?
C30 C29 C28 112.5(8) . . ?
C30 C29 B3 128.5(8) . . ?
C28 C29 B3 118.9(8) . . ?
C15 C30 F3 115.6(8) . . ?
C15 C30 C29 125.0(8) . . ?
F3 C30 C29 119.3(8) . . ?
F5 C31 C27 121.4(8) . . ?
F5 C31 C15 120.7(8) . . ?
C27 C31 C15 117.9(8) . . ?
F7 C32 C33 123.4(8) . . ?
F7 C32 C36 113.2(9) . . ?
C33 C32 C36 123.3(9) . . ?
C34 C33 C32 115.2(9) . . ?
C34 C33 B3 118.0(9) . . ?
C32 C33 B3 126.7(9) . . ?
C33 C34 F8 120.4(9) . . ?
C33 C34 C35 124.7(9) . . ?
F8 C34 C35 114.9(9) . . ?
F1 C35 C1E 120.9(9) . . ?
F1 C35 C34 120.6(9) . . ?
C1E C35 C34 118.4(9) . . ?
F00 C36 C1E 119.3(10) . . ?
F00 C36 C32 121.8(10) . . ?
C1E C36 C32 118.9(10) . . ?
F13 C37 C1D 121.1(11) . . ?
F13 C37 C38 119.2(10) . . ?
C1D C37 C38 119.7(9) . . ?
F11 C38 C39 121.0(11) . . ?
F11 C38 C37 119.8(10) . . ?
C39 C38 C37 119.2(9) . . ?
C40 C39 F14 120.6(8) . . ?
C40 C39 C38 124.6(10) . . ?
F14 C39 C38 114.7(8) . . ?
C39 C40 C1C 113.8(8) . . ?
C39 C40 B3 127.5(8) . . ?
C1C C40 B3 118.6(7) . . ?
F6 C15 C30 120.5(8) . . ?
F6 C15 C31 120.0(8) . . ?
C30 C15 C31 119.5(9) . . ?
C20 C1B H1BA 109.5 . . ?
C20 C1B H1BB 109.5 . . ?
H1BA C1B H1BB 109.5 . . ?
C20 C1B H1BC 109.5 . . ?
H1BA C1B H1BC 109.5 . . ?
H1BB C1B H1BC 109.5 . . ?
O1 B3 C29 108.0(7) 1_655 . ?
O1 B3 C40 104.7(7) 1_655 . ?
C29 B3 C40 109.3(7) . . ?
O1 B3 C33 107.1(6) 1_655 . ?
C29 B3 C33 112.9(8) . . ?
C40 B3 C33 114.3(8) . . ?
F10 C1C C40 120.4(8) . . ?
F10 C1C C1D 115.6(9) . . ?
C40 C1C C1D 124.0(9) . . ?
F12 C1D C37 121.0(10) . . ?
F12 C1D C1C 120.3(10) . . ?
C37 C1D C1C 118.7(10) . . ?
C35 C1E F9 120.2(11) . . ?
C35 C1E C36 119.4(9) . . ?
F9 C1E C36 120.3(11) . . ?
C22 C1F H1FA 109.5 . . ?
C22 C1F H1FB 109.5 . . ?
H1FA C1F H1FB 109.5 . . ?
C22 C1F H1FC 109.5 . . ?
H1FA C1F H1FC 109.5 . . ?
H1FB C1F H1FC 109.5 . . ?

loop_
_geom_torsion_atom_site_label_1
_geom_torsion_atom_site_label_2
_geom_torsion_atom_site_label_3
_geom_torsion_atom_site_label_4
_geom_torsion
_geom_torsion_site_symmetry_1
_geom_torsion_site_symmetry_2
_geom_torsion_site_symmetry_3
_geom_torsion_site_symmetry_4
_geom_torsion_publ_flag
C2 Au1 P1 C26 112(6) . . . . ?
C2 Au1 P1 C26 27(6) . . . 7 ?
C2 Au1 P1 Au1 -110(6) . . . 7 ?
P1 Au1 C2 N15 -116(6) . . . . ?
P1 Au1 C2 C3 58(6) . . . . ?
N15 C2 C3 C4 112.5(7) . . . . ?
Au1 C2 C3 C4 -62.2(8) . . . . ?
N15 C2 C3 C13 -4.3(8) . . . . ?
Au1 C2 C3 C13 -179.0(5) . . . . ?
N15 C2 C3 C9 -122.9(7) . . . . ?
Au1 C2 C3 C9 62.3(9) . . . . ?
C2 C3 C4 C5 79.1(9) . . . . ?
C13 C3 C4 C5 -168.3(7) . . . . ?
C9 C3 C4 C5 -47.5(10) . . . . ?
C3 C4 C5 C6 175.6(7) . . . . ?
C3 C4 C5 C7 52.3(9) . . . . ?
C4 C5 C7 C8 -55.5(9) . . . . ?
C6 C5 C7 C8 -179.2(7) . . . . ?
C5 C7 C8 C9 58.8(10) . . . . ?
C7 C8 C9 C10 175.3(7) . . . . ?
C7 C8 C9 C3 -53.6(9) . . . . ?
C2 C3 C9 C8 -79.3(9) . . . . ?
C4 C3 C9 C8 44.8(9) . . . . ?
C13 C3 C9 C8 165.8(7) . . . . ?
C2 C3 C9 C10 52.0(9) . . . . ?
C4 C3 C9 C10 176.0(7) . . . . ?
C13 C3 C9 C10 -63.0(9) . . . . ?
C8 C9 C10 C12 29.7(11) . . . . ?
C3 C9 C10 C12 -99.9(9) . . . . ?
C8 C9 C10 C11 -92.6(9) . . . . ?
C3 C9 C10 C11 137.8(8) . . . . ?
C2 C3 C13 C14 7.6(8) . . . . ?
C4 C3 C13 C14 -109.1(8) . . . . ?
C9 C3 C13 C14 129.4(7) . . . . ?
C3 C13 C14 C25 -126.2(8) . . . . ?
C3 C13 C14 C24 107.6(8) . . . . ?
C3 C13 C14 N15 -7.6(8) . . . . ?
C3 C2 N15 C16 178.9(7) . . . . ?
Au1 C2 N15 C16 -6.0(10) . . . . ?
C3 C2 N15 C14 -0.6(9) . . . . ?
Au1 C2 N15 C14 174.5(5) . . . . ?
C25 C14 N15 C2 126.2(8) . . . . ?
C13 C14 N15 C2 5.3(9) . . . . ?
C24 C14 N15 C2 -112.3(8) . . . . ?
C25 C14 N15 C16 -53.3(10) . . . . ?
C13 C14 N15 C16 -174.2(7) . . . . ?
C24 C14 N15 C16 68.2(9) . . . . ?
C2 N15 C16 C17 -90.1(9) . . . . ?
C14 N15 C16 C17 89.4(9) . . . . ?
C2 N15 C16 C1A 90.8(10) . . . . ?
C14 N15 C16 C1A -89.8(9) . . . . ?
C1A C16 C17 C18 4.5(12) . . . . ?
N15 C16 C17 C18 -174.6(7) . . . . ?
C1A C16 C17 C22 -169.4(8) . . . . ?
N15 C16 C17 C22 11.5(12) . . . . ?
C16 C17 C18 C19 -1.0(13) . . . . ?
C22 C17 C18 C19 173.4(8) . . . . ?
C1A C1 C19 C18 3.1(14) . . . . ?
C17 C18 C19 C1 -2.7(14) . . . . ?
C19 C1 C1A C16 0.2(13) . . . . ?
C19 C1 C1A C20 -172.5(8) . . . . ?
C17 C16 C1A C1 -4.2(12) . . . . ?
N15 C16 C1A C1 174.9(8) . . . . ?
C17 C16 C1A C20 167.9(8) . . . . ?
N15 C16 C1A C20 -13.0(12) . . . . ?
C1 C1A C20 C1B -60.1(11) . . . . ?
C16 C1A C20 C1B 128.0(9) . . . . ?
C1 C1A C20 C21 61.2(10) . . . . ?
C16 C1A C20 C21 -110.7(9) . . . . ?
C18 C17 C22 C23 -67.4(10) . . . . ?
C16 C17 C22 C23 106.5(10) . . . . ?
C18 C17 C22 C1F 54.7(11) . . . . ?
C16 C17 C22 C1F -131.3(9) . . . . ?
B3 O1 C26 P2 -7.7(13) 1_455 . . . ?
B3 O1 C26 P1 171.4(6) 1_455 . . . ?
C26 P2 C26 O1 179.2(11) 7 . . . ?
C26 P2 C26 P1 0.0 7 . . . ?
C26 P1 C26 O1 -179.4(9) 7 . . . ?
Au1 P1 C26 O1 69.9(7) . . . . ?
Au1 P1 C26 O1 -70.1(7) 7 . . . ?
C26 P1 C26 P2 0.0 7 . . . ?
Au1 P1 C26 P2 -110.7(3) . . . . ?
Au1 P1 C26 P2 109.2(3) 7 . . . ?
C31 C27 C28 F4 -179.2(8) . . . . ?
F2 C27 C28 F4 2.3(14) . . . . ?
C31 C27 C28 C29 -5.5(15) . . . . ?
F2 C27 C28 C29 176.0(8) . . . . ?
F4 C28 C29 C30 -178.8(8) . . . . ?
C27 C28 C29 C30 7.5(13) . . . . ?
F4 C28 C29 B3 4.1(12) . . . . ?
C27 C28 C29 B3 -169.7(9) . . . . ?
C28 C29 C30 C15 -6.0(14) . . . . ?
B3 C29 C30 C15 170.9(10) . . . . ?
C28 C29 C30 F3 176.2(8) . . . . ?
B3 C29 C30 F3 -6.9(15) . . . . ?
F2 C27 C31 F5 -0.8(15) . . . . ?
C28 C27 C31 F5 -179.4(8) . . . . ?
F2 C27 C31 C15 179.5(9) . . . . ?
C28 C27 C31 C15 1.0(15) . . . . ?
F7 C32 C33 C34 -176.8(8) . . . . ?
C36 C32 C33 C34 1.9(14) . . . . ?
F7 C32 C33 B3 0.3(15) . . . . ?
C36 C32 C33 B3 179.0(9) . . . . ?
C32 C33 C34 F8 179.1(8) . . . . ?
B3 C33 C34 F8 1.7(13) . . . . ?
C32 C33 C34 C35 0.1(14) . . . . ?
B3 C33 C34 C35 -177.2(8) . . . . ?
C33 C34 C35 F1 173.8(9) . . . . ?
F8 C34 C35 F1 -5.2(14) . . . . ?
C33 C34 C35 C1E -2.5(15) . . . . ?
F8 C34 C35 C1E 178.5(8) . . . . ?
F7 C32 C36 F00 -3.0(14) . . . . ?
C33 C32 C36 F00 178.2(9) . . . . ?
F7 C32 C36 C1E 177.3(9) . . . . ?
C33 C32 C36 C1E -1.6(15) . . . . ?
F13 C37 C38 F11 -0.9(14) . . . . ?
C1D C37 C38 F11 -179.7(8) . . . . ?
F13 C37 C38 C39 179.5(8) . . . . ?
C1D C37 C38 C39 0.7(15) . . . . ?
F11 C38 C39 C40 -179.8(8) . . . . ?
C37 C38 C39 C40 -0.2(14) . . . . ?
F11 C38 C39 F14 3.5(12) . . . . ?
C37 C38 C39 F14 -176.9(9) . . . . ?
F14 C39 C40 C1C 176.5(8) . . . . ?
C38 C39 C40 C1C 0.0(13) . . . . ?
F14 C39 C40 B3 -0.9(14) . . . . ?
C38 C39 C40 B3 -177.5(9) . . . . ?
F3 C30 C15 F6 2.1(14) . . . . ?
C29 C30 C15 F6 -175.8(9) . . . . ?
F3 C30 C15 C31 -179.9(8) . . . . ?
C29 C30 C15 C31 2.2(17) . . . . ?
F5 C31 C15 F6 -1.1(14) . . . . ?
C27 C31 C15 F6 178.6(9) . . . . ?
F5 C31 C15 C30 -179.1(9) . . . . ?
C27 C31 C15 C30 0.6(15) . . . . ?
C30 C29 B3 O1 8.1(13) . . . 1_655 ?
C28 C29 B3 O1 -175.2(7) . . . 1_655 ?
C30 C29 B3 C40 121.5(10) . . . . ?
C28 C29 B3 C40 -61.9(10) . . . . ?
C30 C29 B3 C33 -110.1(10) . . . . ?
C28 C29 B3 C33 66.6(10) . . . . ?
C39 C40 B3 O1 -134.0(8) . . . 1_655 ?
C1C C40 B3 O1 48.7(10) . . . 1_655 ?
C39 C40 B3 C29 110.6(10) . . . . ?
C1C C40 B3 C29 -66.7(10) . . . . ?
C39 C40 B3 C33 -17.1(12) . . . . ?
C1C C40 B3 C33 165.6(8) . . . . ?
C34 C33 B3 O1 61.4(11) . . . 1_655 ?
C32 C33 B3 O1 -115.6(9) . . . 1_655 ?
C34 C33 B3 C29 -179.9(8) . . . . ?
C32 C33 B3 C29 3.1(13) . . . . ?
C34 C33 B3 C40 -54.0(10) . . . . ?
C32 C33 B3 C40 128.9(10) . . . . ?
C39 C40 C1C F10 -178.4(7) . . . . ?
B3 C40 C1C F10 -0.7(12) . . . . ?
C39 C40 C1C C1D -0.3(13) . . . . ?
B3 C40 C1C C1D 177.4(8) . . . . ?
F13 C37 C1D F12 0.4(15) . . . . ?
C38 C37 C1D F12 179.2(9) . . . . ?
F13 C37 C1D C1C -179.8(8) . . . . ?
C38 C37 C1D C1C -1.0(15) . . . . ?
F10 C1C C1D F12 -1.2(13) . . . . ?
C40 C1C C1D F12 -179.4(8) . . . . ?
F10 C1C C1D C37 179.0(8) . . . . ?
C40 C1C C1D C37 0.8(14) . . . . ?
F1 C35 C1E F9 3.9(15) . . . . ?
C34 C35 C1E F9 -179.8(8) . . . . ?
F1 C35 C1E C36 -173.5(9) . . . . ?
C34 C35 C1E C36 2.8(15) . . . . ?
F00 C36 C1E C35 179.3(9) . . . . ?
C32 C36 C1E C35 -0.9(15) . . . . ?
F00 C36 C1E F9 1.9(14) . . . . ?
C32 C36 C1E F9 -178.3(8) . . . . ?

_diffrn_measured_fraction_theta_max 0.999
_diffrn_reflns_theta_full        24.99
_diffrn_measured_fraction_theta_full 0.999
_refine_diff_density_max         1.105
_refine_diff_density_min         -1.446
_refine_diff_density_rms         0.110
####################################################################### 
# 
# This file contains crystal structure data downloaded from the 
# Cambridge Structural Database (CSD) hosted by the Cambridge 
# Crystallographic Data Centre (CCDC).
# 
# Full information about CCDC data access policies and citation 
# guidelines are available at http://www.ccdc.cam.ac.uk/access/V1 
# 
# Audit and citation data items may have been added by the CCDC. 
# Please retain this information to preserve the provenance of 
# this file and to allow appropriate attribution of the data. 
# 
#######################################################################

data_compound10
_database_code_depnum_ccdc_archive 'CCDC 1404135'
_audit_update_record             
;
2015-05-31 deposited with the CCDC.
2016-01-04 downloaded from the CCDC.
;

_audit_creation_method           SHELXL-97
_chemical_formula_sum            'C384 H344 B8 Cu8 F120 N8 O8 P8'
_chemical_formula_weight         8321.23

loop_
_atom_type_symbol
_atom_type_description
_atom_type_scat_dispersion_real
_atom_type_scat_dispersion_imag
_atom_type_scat_source
C C 0.0033 0.0016 'International Tables Vol C Tables 4.2.6.8 and 6.1.1.4'
H H 0.0000 0.0000 'International Tables Vol C Tables 4.2.6.8 and 6.1.1.4'
B B 0.0013 0.0007 'International Tables Vol C Tables 4.2.6.8 and 6.1.1.4'
Cu Cu 0.3201 1.2651 'International Tables Vol C Tables 4.2.6.8 and 6.1.1.4'
F F 0.0171 0.0103 'International Tables Vol C Tables 4.2.6.8 and 6.1.1.4'
N N 0.0061 0.0033 'International Tables Vol C Tables 4.2.6.8 and 6.1.1.4'
O O 0.0106 0.0060 'International Tables Vol C Tables 4.2.6.8 and 6.1.1.4'
P P 0.1023 0.0942 'International Tables Vol C Tables 4.2.6.8 and 6.1.1.4'

_symmetry_cell_setting           Monoclinic
_symmetry_space_group_name_H-M   C2/c

loop_
_symmetry_equiv_pos_as_xyz
'x, y, z'
'-x, y, -z+1/2'
'x+1/2, y+1/2, z'
'-x+1/2, y+1/2, -z+1/2'
'-x, -y, -z'
'x, -y, z-1/2'
'-x+1/2, -y+1/2, -z'
'x+1/2, -y+1/2, z-1/2'

_cell_length_a                   26.7657(13)
_cell_length_b                   16.5433(13)
_cell_length_c                   21.4790(13)
_cell_angle_alpha                90.00
_cell_angle_beta                 107.104(3)
_cell_angle_gamma                90.00
_cell_volume                     9090.1(10)
_cell_formula_units_Z            1
_cell_measurement_temperature    100(2)
_cell_measurement_reflns_used    9911
_cell_measurement_theta_min      2.27
_cell_measurement_theta_max      25.28

_exptl_crystal_description       needle
_exptl_crystal_colour            yellow
_exptl_crystal_size_max          0.13
_exptl_crystal_size_mid          0.07
_exptl_crystal_size_min          0.04
_exptl_crystal_density_meas      ?
_exptl_crystal_density_diffrn    1.520
_exptl_crystal_density_method    'not measured'
_exptl_crystal_F_000             4240
_exptl_absorpt_coefficient_mu    0.616
_exptl_absorpt_correction_type   multi-scan
_exptl_absorpt_correction_T_min  0.2017
_exptl_absorpt_correction_T_max  0.2590
_exptl_absorpt_process_details   sadabs

_exptl_special_details           
; 
 ? 
;

_diffrn_ambient_temperature      100(2)
_diffrn_radiation_wavelength     0.71073
_diffrn_radiation_type           MoK\a
_diffrn_radiation_source         'fine-focus sealed tube'
_diffrn_radiation_monochromator  graphite
_diffrn_measurement_device_type  'Bruker APEX-II CCD'
_diffrn_measurement_method       '\f and \w scans'
_diffrn_detector_area_resol_mean ?
_diffrn_reflns_number            91304
_diffrn_reflns_av_R_equivalents  0.0629
_diffrn_reflns_av_sigmaI/netI    0.0329
_diffrn_reflns_limit_h_min       -32
_diffrn_reflns_limit_h_max       31
_diffrn_reflns_limit_k_min       -19
_diffrn_reflns_limit_k_max       19
_diffrn_reflns_limit_l_min       -25
_diffrn_reflns_limit_l_max       25
_diffrn_reflns_theta_min         1.47
_diffrn_reflns_theta_max         25.43
_reflns_number_total             8353
_reflns_number_gt                6701
_reflns_threshold_expression     >2sigma(I)

_computing_data_collection       'Bruker APEX2'
_computing_cell_refinement       'Bruker SAINT'
_computing_data_reduction        'Bruker SAINT'
_computing_structure_solution    'SHELXS-97 (Sheldrick, 2008)'
_computing_structure_refinement  'SHELXL-97 (Sheldrick, 2008)'
_computing_molecular_graphics    'Bruker SHELXTL'
_computing_publication_material  'Bruker SHELXTL'

_refine_special_details          
; 
 Refinement of F^2^ against ALL reflections.  The weighted R-factor wR and 
 goodness of fit S are based on F^2^, conventional R-factors R are based 
 on F, with F set to zero for negative F^2^. The threshold expression of 
 F^2^ > 2sigma(F^2^) is used only for calculating R-factors(gt) etc. and is 
 not relevant to the choice of reflections for refinement.  R-factors based 
 on F^2^ are statistically about twice as large as those based on F, and R- 
 factors based on ALL data will be even larger. 
;

_refine_ls_structure_factor_coef Fsqd
_refine_ls_matrix_type           full
_refine_ls_weighting_scheme      calc
_refine_ls_weighting_details     
'calc w=1/[\s^2^(Fo^2^)+(0.0559P)^2^+9.4327P] where P=(Fo^2^+2Fc^2^)/3'
_atom_sites_solution_primary     direct
_atom_sites_solution_secondary   difmap
_atom_sites_solution_hydrogens   geom
_refine_ls_hydrogen_treatment    constr
_refine_ls_extinction_method     none
_refine_ls_extinction_coef       ?
_refine_ls_number_reflns         8353
_refine_ls_number_parameters     623
_refine_ls_number_restraints     0
_refine_ls_R_factor_all          0.0527
_refine_ls_R_factor_gt           0.0347
_refine_ls_wR_factor_ref         0.1059
_refine_ls_wR_factor_gt          0.0868
_refine_ls_goodness_of_fit_ref   1.098
_refine_ls_restrained_S_all      1.098
_refine_ls_shift/su_max          0.001
_refine_ls_shift/su_mean         0.000

loop_
_atom_site_label
_atom_site_type_symbol
_atom_site_fract_x
_atom_site_fract_y
_atom_site_fract_z
_atom_site_U_iso_or_equiv
_atom_site_adp_type
_atom_site_occupancy
_atom_site_symmetry_multiplicity
_atom_site_calc_flag
_atom_site_refinement_flags
_atom_site_disorder_assembly
_atom_site_disorder_group
Cu01 Cu 0.492635(11) 0.688242(17) 0.654810(13) 0.01436(9) Uani 1 1 d . . .
P002 P 0.5000 0.63063(5) 0.7500 0.01215(18) Uani 1 2 d S . .
P003 P 0.5000 0.45834(5) 0.7500 0.0167(2) Uani 1 2 d S . .
F004 F 0.38742(6) 0.34811(9) 0.81132(7) 0.0241(3) Uani 1 1 d . . .
F005 F 0.41487(5) 0.58075(9) 0.84925(7) 0.0250(3) Uani 1 1 d . . .
F006 F 0.27978(5) 0.41055(8) 0.60793(7) 0.0239(3) Uani 1 1 d . . .
F007 F 0.33510(6) 0.66494(8) 0.70733(7) 0.0255(3) Uani 1 1 d . . .
F008 F 0.38040(6) 0.44261(9) 0.60006(7) 0.0245(3) Uani 1 1 d . . .
F009 F 0.20777(6) 0.48464(10) 0.51401(7) 0.0297(4) Uani 1 1 d . . .
F00A F 0.42448(6) 0.20797(9) 0.78477(8) 0.0297(4) Uani 1 1 d . . .
F00B F 0.27023(6) 0.41802(10) 0.73825(8) 0.0310(4) Uani 1 1 d . . .
O00C O 0.40681(6) 0.55258(9) 0.72569(8) 0.0145(4) Uani 1 1 d . . .
F00D F 0.43451(7) 0.17812(9) 0.66435(9) 0.0374(4) Uani 1 1 d . . .
F00E F 0.19923(6) 0.64933(10) 0.51214(8) 0.0356(4) Uani 1 1 d . . .
F00F F 0.37793(6) 0.58774(11) 0.95114(7) 0.0376(4) Uani 1 1 d . . .
F00G F 0.23684(6) 0.41942(10) 0.84387(9) 0.0385(4) Uani 1 1 d . . .
F00H F 0.41009(7) 0.29655(10) 0.57159(8) 0.0366(4) Uani 1 1 d . . .
F00I F 0.28990(7) 0.50602(11) 0.95163(8) 0.0385(4) Uani 1 1 d . . .
F00J F 0.26376(6) 0.73753(9) 0.61059(8) 0.0347(4) Uani 1 1 d . . .
N00K N 0.48183(7) 0.80792(11) 0.55414(9) 0.0136(4) Uani 1 1 d . . .
C00L C 0.47657(8) 0.73255(14) 0.56857(11) 0.0134(5) Uani 1 1 d . . .
C00M C 0.56050(9) 0.88114(15) 0.61830(12) 0.0174(5) Uani 1 1 d . . .
C00N C 0.58111(10) 0.94728(15) 0.65816(12) 0.0206(6) Uani 1 1 d . . .
H00N H 0.6168 0.9574 0.6692 0.025 Uiso 1 1 calc R . .
C00O C 0.45429(9) 0.68474(14) 0.50603(12) 0.0162(5) Uani 1 1 d . . .
C00P C 0.37998(9) 0.40275(14) 0.70606(11) 0.0147(5) Uani 1 1 d . . .
C00Q C 0.54983(10) 0.99791(15) 0.68151(12) 0.0220(6) Uani 1 1 d . . .
H00Q H 0.5641 1.0433 0.7058 0.026 Uiso 1 1 calc R . .
C00R C 0.49697(10) 0.98112(15) 0.66866(11) 0.0201(6) Uani 1 1 d . . .
H00R H 0.4764 1.0142 0.6862 0.024 Uiso 1 1 calc R . .
C00S C 0.36929(9) 0.54154(15) 0.84384(12) 0.0182(5) Uani 1 1 d . . .
C00T C 0.50626(9) 0.86934(14) 0.60226(11) 0.0149(5) Uani 1 1 d . . .
C00U C 0.59770(10) 0.82214(15) 0.60048(13) 0.0208(6) Uani 1 1 d . . .
H00U H 0.5768 0.7849 0.5675 0.025 Uiso 1 1 calc R . .
C00V C 0.47414(9) 0.91531(14) 0.62978(11) 0.0162(5) Uani 1 1 d . . .
C00W C 0.34392(9) 0.49951(14) 0.78761(12) 0.0165(5) Uani 1 1 d . . .
C00X C 0.46238(10) 0.83008(14) 0.48158(11) 0.0169(5) Uani 1 1 d . . .
C00Y C 0.27831(9) 0.49227(15) 0.61125(12) 0.0182(5) Uani 1 1 d . . .
C00Z C 0.39271(9) 0.33950(15) 0.75092(12) 0.0168(5) Uani 1 1 d . . .
C010 C 0.41154(9) 0.26545(15) 0.73816(13) 0.0209(6) Uani 1 1 d . . .
C011 C 0.24008(9) 0.52923(16) 0.56164(12) 0.0215(6) Uani 1 1 d . . .
C012 C 0.23560(10) 0.61198(17) 0.56097(12) 0.0236(6) Uani 1 1 d . . .
C013 C 0.38850(9) 0.38478(15) 0.64652(12) 0.0181(5) Uani 1 1 d . . .
C014 C 0.45563(9) 0.54245(14) 0.73839(11) 0.0136(5) Uani 1 1 d . . .
C015 C 0.50159(10) 0.63628(15) 0.49780(12) 0.0190(5) Uani 1 1 d . . .
H01A H 0.5294 0.6741 0.4983 0.023 Uiso 1 1 calc R . .
H01B H 0.5143 0.6010 0.5352 0.023 Uiso 1 1 calc R . .
C016 C 0.42479(10) 0.90121(15) 0.47008(12) 0.0225(6) Uani 1 1 d . . .
H01C H 0.3953 0.8875 0.4848 0.034 Uiso 1 1 calc R . .
H01D H 0.4131 0.9136 0.4244 0.034 Uiso 1 1 calc R . .
H01E H 0.4423 0.9474 0.4938 0.034 Uiso 1 1 calc R . .
C017 C 0.43526(10) 0.75070(15) 0.45315(12) 0.0208(6) Uani 1 1 d . . .
H01F H 0.4444 0.7361 0.4141 0.025 Uiso 1 1 calc R . .
H01G H 0.3976 0.7566 0.4420 0.025 Uiso 1 1 calc R . .
C018 C 0.31346(9) 0.53355(14) 0.66146(12) 0.0153(5) Uani 1 1 d . . .
C019 C 0.28063(10) 0.46048(16) 0.84450(14) 0.0250(6) Uani 1 1 d . . .
C01A C 0.30550(9) 0.61707(15) 0.65951(12) 0.0190(5) Uani 1 1 d . . .
C01B C 0.50825(11) 0.85220(16) 0.45671(12) 0.0239(6) Uani 1 1 d . . .
H01H H 0.5260 0.8984 0.4801 0.036 Uiso 1 1 calc R . .
H01I H 0.4957 0.8648 0.4111 0.036 Uiso 1 1 calc R . .
H01J H 0.5320 0.8074 0.4632 0.036 Uiso 1 1 calc R . .
C01C C 0.41717(10) 0.25043(15) 0.67789(13) 0.0237(6) Uani 1 1 d . . .
C01D C 0.41761(10) 0.89263(15) 0.62308(12) 0.0198(5) Uani 1 1 d . . .
H01K H 0.4051 0.8581 0.5845 0.024 Uiso 1 1 calc R . .
C01E C 0.29872(10) 0.46047(15) 0.79086(13) 0.0215(6) Uani 1 1 d . . .
C01F C 0.62573(11) 0.77232(17) 0.66101(14) 0.0292(6) Uani 1 1 d . . .
H01L H 0.6469 0.8074 0.6939 0.044 Uiso 1 1 calc R . .
H01M H 0.6476 0.7325 0.6495 0.044 Uiso 1 1 calc R . .
H01N H 0.6003 0.7459 0.6775 0.044 Uiso 1 1 calc R . .
C01G C 0.30719(11) 0.50364(17) 0.89877(13) 0.0262(6) Uani 1 1 d . . .
C01H C 0.26824(10) 0.65627(16) 0.61036(13) 0.0239(6) Uani 1 1 d . . .
C01I C 0.63757(11) 0.86347(18) 0.57208(15) 0.0326(7) Uani 1 1 d . . .
H01O H 0.6195 0.8962 0.5355 0.049 Uiso 1 1 calc R . .
H01P H 0.6577 0.8231 0.5582 0.049 Uiso 1 1 calc R . .
H01Q H 0.6604 0.8969 0.6048 0.049 Uiso 1 1 calc R . .
C01J C 0.41097(10) 0.62668(16) 0.51114(13) 0.0234(6) Uani 1 1 d . . .
H01R H 0.3963 0.6011 0.4691 0.028 Uiso 1 1 calc R . .
H01S H 0.4267 0.5845 0.5420 0.028 Uiso 1 1 calc R . .
C01K C 0.40516(10) 0.31064(16) 0.63123(13) 0.0227(6) Uani 1 1 d . . .
C01L C 0.35162(10) 0.54494(16) 0.89847(12) 0.0241(6) Uani 1 1 d . . .
C01M C 0.41467(11) 0.84358(17) 0.68248(13) 0.0260(6) Uani 1 1 d . . .
H01T H 0.4357 0.7958 0.6862 0.039 Uiso 1 1 calc R . .
H01U H 0.3790 0.8285 0.6773 0.039 Uiso 1 1 calc R . .
H01V H 0.4274 0.8758 0.7211 0.039 Uiso 1 1 calc R . .
C01N C 0.38161(10) 0.96565(17) 0.61391(14) 0.0295(6) Uani 1 1 d . . .
H01W H 0.3912 0.9981 0.6527 0.044 Uiso 1 1 calc R . .
H01X H 0.3461 0.9478 0.6055 0.044 Uiso 1 1 calc R . .
H01Y H 0.3848 0.9972 0.5778 0.044 Uiso 1 1 calc R . .
C01O C 0.49083(11) 0.58527(17) 0.43628(13) 0.0288(6) Uani 1 1 d . . .
H01Z H 0.4798 0.6197 0.3987 0.043 Uiso 1 1 calc R . .
H H 0.4638 0.5468 0.4354 0.043 Uiso 1 1 calc R . .
HA H 0.5221 0.5572 0.4359 0.043 Uiso 1 1 calc R . .
C01P C 0.36674(11) 0.66411(19) 0.53185(16) 0.0349(7) Uani 1 1 d . . .
H01 H 0.3496 0.7044 0.5007 0.052 Uiso 1 1 calc R . .
HB H 0.3805 0.6888 0.5739 0.052 Uiso 1 1 calc R . .
HC H 0.3421 0.6229 0.5341 0.052 Uiso 1 1 calc R . .
B01Q B 0.36079(10) 0.49290(16) 0.72055(13) 0.0152(6) Uani 1 1 d . . .
C01R C 0.27967(12) 0.18480(19) 0.64326(18) 0.0404(8) Uani 1 1 d . . .
C01S C 0.26999(12) 0.2350(2) 0.68971(19) 0.0442(9) Uani 1 1 d . . .
H0AA H 0.2546 0.2852 0.6774 0.053 Uiso 1 1 calc R . .
C01T C 0.30333(12) 0.1108(2) 0.6633(2) 0.0475(9) Uani 1 1 d . . .
H1AA H 0.3105 0.0766 0.6327 0.057 Uiso 1 1 calc R . .
C01U C 0.31636(13) 0.0868(2) 0.7271(2) 0.0540(10) Uani 1 1 d . . .
H2AA H 0.3320 0.0367 0.7392 0.065 Uiso 1 1 calc R . .
C01V C 0.30646(14) 0.1364(2) 0.7732(2) 0.0571(10) Uani 1 1 d . . .
H3AA H 0.3153 0.1203 0.8166 0.068 Uiso 1 1 calc R . .
C01W C 0.28291(14) 0.2118(2) 0.7542(2) 0.0545(10) Uani 1 1 d . . .
H4AA H 0.2760 0.2461 0.7851 0.065 Uiso 1 1 calc R . .
C01X C 0.26540(17) 0.2089(2) 0.5740(2) 0.0613(11) Uani 1 1 d . . .
H5AA H 0.2296 0.1946 0.5531 0.092 Uiso 1 1 calc R . .
HD H 0.2876 0.1814 0.5530 0.092 Uiso 1 1 calc R . .
HE H 0.2697 0.2662 0.5710 0.092 Uiso 1 1 calc R . .

loop_
_atom_site_aniso_label
_atom_site_aniso_U_11
_atom_site_aniso_U_22
_atom_site_aniso_U_33
_atom_site_aniso_U_23
_atom_site_aniso_U_13
_atom_site_aniso_U_12
Cu01 0.01802(16) 0.01368(16) 0.01117(16) 0.00197(11) 0.00397(11) -0.00136(12)
P002 0.0140(4) 0.0121(4) 0.0106(4) 0.000 0.0039(3) 0.000
P003 0.0133(4) 0.0132(4) 0.0233(5) 0.000 0.0048(4) 0.000
F004 0.0333(9) 0.0231(8) 0.0156(7) 0.0029(6) 0.0067(6) 0.0061(6)
F005 0.0212(8) 0.0357(9) 0.0181(8) -0.0051(6) 0.0058(6) -0.0078(7)
F006 0.0223(8) 0.0191(8) 0.0267(8) -0.0021(6) 0.0015(6) -0.0041(6)
F007 0.0262(8) 0.0179(7) 0.0285(8) -0.0048(6) 0.0023(6) 0.0032(6)
F008 0.0335(8) 0.0232(8) 0.0209(8) 0.0061(6) 0.0146(6) 0.0056(6)
F009 0.0203(8) 0.0413(10) 0.0221(8) -0.0003(7) -0.0022(6) -0.0069(7)
F00A 0.0360(9) 0.0199(8) 0.0336(9) 0.0095(7) 0.0107(7) 0.0095(7)
F00B 0.0283(8) 0.0348(9) 0.0346(9) -0.0121(7) 0.0164(7) -0.0136(7)
O00C 0.0122(8) 0.0153(8) 0.0161(9) 0.0013(7) 0.0044(7) 0.0006(6)
F00D 0.0538(11) 0.0190(8) 0.0499(11) -0.0015(7) 0.0315(9) 0.0111(7)
F00E 0.0259(9) 0.0421(10) 0.0322(9) 0.0154(8) -0.0017(7) 0.0097(7)
F00F 0.0364(9) 0.0591(12) 0.0182(8) -0.0111(8) 0.0092(7) -0.0040(8)
F00G 0.0374(10) 0.0393(10) 0.0511(11) -0.0028(8) 0.0320(8) -0.0101(8)
F00H 0.0577(11) 0.0293(9) 0.0328(9) -0.0025(7) 0.0289(8) 0.0087(8)
F00I 0.0422(10) 0.0550(11) 0.0281(9) 0.0054(8) 0.0256(8) 0.0073(8)
F00J 0.0361(9) 0.0210(8) 0.0431(10) 0.0071(7) 0.0058(8) 0.0110(7)
N00K 0.0159(10) 0.0147(10) 0.0108(10) 0.0022(8) 0.0048(8) 0.0003(8)
C00L 0.0098(11) 0.0167(12) 0.0147(12) 0.0001(9) 0.0050(9) 0.0008(9)
C00M 0.0211(13) 0.0171(12) 0.0148(12) 0.0050(10) 0.0065(10) -0.0014(10)
C00N 0.0208(13) 0.0209(13) 0.0193(13) 0.0037(10) 0.0044(10) -0.0059(10)
C00O 0.0186(12) 0.0150(12) 0.0145(12) 0.0009(10) 0.0043(10) -0.0007(10)
C00P 0.0094(11) 0.0162(12) 0.0175(13) -0.0018(10) 0.0024(9) -0.0023(9)
C00Q 0.0341(15) 0.0148(13) 0.0144(13) 0.0017(10) 0.0027(11) -0.0061(11)
C00R 0.0282(14) 0.0169(13) 0.0147(13) 0.0005(10) 0.0057(11) 0.0037(11)
C00S 0.0161(12) 0.0195(13) 0.0195(13) 0.0023(10) 0.0060(10) 0.0029(10)
C00T 0.0218(13) 0.0113(12) 0.0108(12) 0.0022(9) 0.0037(10) -0.0011(10)
C00U 0.0186(13) 0.0213(14) 0.0230(14) 0.0003(11) 0.0068(11) -0.0021(10)
C00V 0.0220(13) 0.0163(12) 0.0094(12) 0.0042(9) 0.0030(10) 0.0017(10)
C00W 0.0172(12) 0.0146(12) 0.0186(13) 0.0033(10) 0.0067(10) 0.0039(10)
C00X 0.0236(13) 0.0170(12) 0.0102(12) 0.0042(9) 0.0050(10) 0.0022(10)
C00Y 0.0161(12) 0.0190(13) 0.0211(13) 0.0005(10) 0.0079(10) -0.0012(10)
C00Z 0.0145(12) 0.0184(13) 0.0174(13) -0.0011(10) 0.0045(10) -0.0019(10)
C010 0.0174(13) 0.0166(13) 0.0278(14) 0.0070(11) 0.0053(11) 0.0016(10)
C011 0.0136(12) 0.0317(15) 0.0180(13) -0.0012(11) 0.0024(10) -0.0039(11)
C012 0.0137(12) 0.0344(16) 0.0205(14) 0.0084(12) 0.0017(10) 0.0055(11)
C013 0.0182(13) 0.0168(13) 0.0201(13) 0.0020(10) 0.0070(10) -0.0008(10)
C014 0.0158(12) 0.0165(12) 0.0088(11) -0.0007(9) 0.0041(9) 0.0011(9)
C015 0.0207(13) 0.0184(13) 0.0179(13) 0.0005(10) 0.0057(10) 0.0001(10)
C016 0.0291(14) 0.0208(14) 0.0173(13) 0.0046(10) 0.0065(11) 0.0051(11)
C017 0.0263(14) 0.0191(13) 0.0141(13) 0.0016(10) 0.0013(10) 0.0013(11)
C018 0.0120(11) 0.0185(13) 0.0177(12) 0.0014(10) 0.0081(10) 0.0015(10)
C019 0.0203(13) 0.0255(15) 0.0346(16) 0.0055(12) 0.0166(12) -0.0013(11)
C01A 0.0164(12) 0.0220(13) 0.0182(13) -0.0019(10) 0.0047(10) -0.0009(10)
C01B 0.0320(15) 0.0263(14) 0.0155(13) 0.0053(11) 0.0104(11) 0.0028(12)
C01C 0.0251(14) 0.0148(13) 0.0352(16) -0.0026(11) 0.0149(12) 0.0035(11)
C01D 0.0216(13) 0.0218(13) 0.0169(13) -0.0054(10) 0.0068(10) 0.0011(10)
C01E 0.0235(14) 0.0185(13) 0.0238(14) -0.0019(11) 0.0092(11) -0.0011(11)
C01F 0.0247(15) 0.0275(15) 0.0345(16) 0.0029(12) 0.0075(12) 0.0029(12)
C01G 0.0315(15) 0.0318(15) 0.0208(14) 0.0065(12) 0.0160(12) 0.0098(12)
C01H 0.0221(14) 0.0190(13) 0.0313(15) 0.0058(11) 0.0089(12) 0.0059(11)
C01I 0.0259(15) 0.0372(17) 0.0400(18) 0.0020(14) 0.0179(13) -0.0011(13)
C01J 0.0230(14) 0.0219(14) 0.0244(14) -0.0043(11) 0.0055(11) -0.0056(11)
C01K 0.0269(14) 0.0241(14) 0.0229(14) -0.0037(11) 0.0162(11) -0.0002(11)
C01L 0.0239(14) 0.0294(15) 0.0175(14) -0.0009(11) 0.0041(11) 0.0059(11)
C01M 0.0295(15) 0.0270(15) 0.0258(15) -0.0041(12) 0.0148(12) -0.0021(12)
C01N 0.0243(14) 0.0326(16) 0.0297(16) -0.0027(12) 0.0050(12) 0.0069(12)
C01O 0.0326(16) 0.0263(15) 0.0267(15) -0.0077(12) 0.0076(12) 0.0046(12)
C01P 0.0286(16) 0.0354(17) 0.0428(18) -0.0092(14) 0.0137(14) -0.0072(13)
B01Q 0.0125(13) 0.0166(14) 0.0164(14) 0.0000(11) 0.0040(11) -0.0033(11)
C01R 0.0263(16) 0.0348(18) 0.060(2) -0.0101(16) 0.0117(15) -0.0062(13)
C01S 0.0348(18) 0.0293(17) 0.074(3) -0.0128(17) 0.0244(17) -0.0058(14)
C01T 0.0291(17) 0.0332(18) 0.078(3) -0.0154(18) 0.0130(17) 0.0037(14)
C01U 0.0313(18) 0.051(2) 0.070(3) -0.001(2) -0.0001(18) 0.0045(16)
C01V 0.037(2) 0.064(3) 0.068(3) -0.004(2) 0.0133(18) -0.0118(18)
C01W 0.048(2) 0.055(2) 0.070(3) -0.014(2) 0.032(2) -0.0120(18)
C01X 0.068(3) 0.042(2) 0.073(3) -0.007(2) 0.018(2) 0.0055(19)

_geom_special_details            
; 
 All esds (except the esd in the dihedral angle between two l.s. planes) 
 are estimated using the full covariance matrix.  The cell esds are taken 
 into account individually in the estimation of esds in distances, angles 
 and torsion angles; correlations between esds in cell parameters are only 
 used when they are defined by crystal symmetry.  An approximate (isotropic) 
 treatment of cell esds is used for estimating esds involving l.s. planes. 
;

loop_
_geom_bond_atom_site_label_1
_geom_bond_atom_site_label_2
_geom_bond_distance
_geom_bond_site_symmetry_2
_geom_bond_publ_flag
Cu01 C00L 1.919(2) . ?
Cu01 P002 2.2115(5) . ?
P002 C014 1.851(2) . ?
P002 C014 1.851(2) 2_656 ?
P002 Cu01 2.2115(5) 2_656 ?
P003 C014 1.798(2) . ?
P003 C014 1.798(2) 2_656 ?
F004 C00Z 1.353(3) . ?
F005 C00S 1.356(3) . ?
F006 C00Y 1.355(3) . ?
F007 C01A 1.353(3) . ?
F008 C013 1.353(3) . ?
F009 C011 1.348(3) . ?
F00A C010 1.350(3) . ?
F00B C01E 1.358(3) . ?
O00C C014 1.265(3) . ?
O00C B01Q 1.557(3) . ?
F00D C01C 1.345(3) . ?
F00E C012 1.352(3) . ?
F00F C01L 1.345(3) . ?
F00G C019 1.351(3) . ?
F00H C01K 1.346(3) . ?
F00I C01G 1.347(3) . ?
F00J C01H 1.350(3) . ?
N00K C00L 1.303(3) . ?
N00K C00T 1.460(3) . ?
N00K C00X 1.535(3) . ?
C00L C00O 1.521(3) . ?
C00M C00N 1.399(3) . ?
C00M C00T 1.404(3) . ?
C00M C00U 1.521(4) . ?
C00N C00Q 1.379(4) . ?
C00N H00N 0.9300 . ?
C00O C01J 1.534(3) . ?
C00O C017 1.549(3) . ?
C00O C015 1.552(3) . ?
C00P C00Z 1.395(3) . ?
C00P C013 1.396(3) . ?
C00P B01Q 1.637(4) . ?
C00Q C00R 1.387(4) . ?
C00Q H00Q 0.9300 . ?
C00R C00V 1.398(3) . ?
C00R H00R 0.9300 . ?
C00S C00W 1.386(3) . ?
C00S C01L 1.389(4) . ?
C00T C00V 1.402(3) . ?
C00U C01F 1.536(4) . ?
C00U C01I 1.537(4) . ?
C00U H00U 0.9800 . ?
C00V C01D 1.524(3) . ?
C00W C01E 1.391(3) . ?
C00W B01Q 1.635(4) . ?
C00X C016 1.520(3) . ?
C00X C01B 1.521(4) . ?
C00X C017 1.537(3) . ?
C00Y C011 1.384(3) . ?
C00Y C018 1.385(3) . ?
C00Z C010 1.383(3) . ?
C010 C01C 1.369(4) . ?
C011 C012 1.374(4) . ?
C012 C01H 1.371(4) . ?
C013 C01K 1.377(4) . ?
C015 C01O 1.522(4) . ?
C015 H01A 0.9700 . ?
C015 H01B 0.9700 . ?
C016 H01C 0.9600 . ?
C016 H01D 0.9600 . ?
C016 H01E 0.9600 . ?
C017 H01F 0.9700 . ?
C017 H01G 0.9700 . ?
C018 C01A 1.397(3) . ?
C018 B01Q 1.650(3) . ?
C019 C01G 1.374(4) . ?
C019 C01E 1.375(4) . ?
C01A C01H 1.382(4) . ?
C01B H01H 0.9600 . ?
C01B H01I 0.9600 . ?
C01B H01J 0.9600 . ?
C01C C01K 1.382(4) . ?
C01D C01N 1.522(4) . ?
C01D C01M 1.534(4) . ?
C01D H01K 0.9800 . ?
C01F H01L 0.9600 . ?
C01F H01M 0.9600 . ?
C01F H01N 0.9600 . ?
C01G C01L 1.373(4) . ?
C01I H01O 0.9600 . ?
C01I H01P 0.9600 . ?
C01I H01Q 0.9600 . ?
C01J C01P 1.514(4) . ?
C01J H01R 0.9700 . ?
C01J H01S 0.9700 . ?
C01M H01T 0.9600 . ?
C01M H01U 0.9600 . ?
C01M H01V 0.9600 . ?
C01N H01W 0.9600 . ?
C01N H01X 0.9600 . ?
C01N H01Y 0.9600 . ?
C01O H01Z 0.9600 . ?
C01O H 0.9600 . ?
C01O HA 0.9600 . ?
C01P H01 0.9600 . ?
C01P HB 0.9600 . ?
C01P HC 0.9600 . ?
C01R C01S 1.380(5) . ?
C01R C01T 1.387(5) . ?
C01R C01X 1.477(5) . ?
C01S C01W 1.381(5) . ?
C01S H0AA 0.9300 . ?
C01T C01U 1.370(5) . ?
C01T H1AA 0.9300 . ?
C01U C01V 1.370(6) . ?
C01U H2AA 0.9300 . ?
C01V C01W 1.403(6) . ?
C01V H3AA 0.9300 . ?
C01W H4AA 0.9300 . ?
C01X H5AA 0.9600 . ?
C01X HD 0.9600 . ?
C01X HE 0.9600 . ?

loop_
_geom_angle_atom_site_label_1
_geom_angle_atom_site_label_2
_geom_angle_atom_site_label_3
_geom_angle
_geom_angle_site_symmetry_1
_geom_angle_site_symmetry_3
_geom_angle_publ_flag
C00L Cu01 P002 172.09(7) . . ?
C014 P002 C014 75.99(14) . 2_656 ?
C014 P002 Cu01 109.63(7) . . ?
C014 P002 Cu01 110.08(7) 2_656 . ?
C014 P002 Cu01 110.08(7) . 2_656 ?
C014 P002 Cu01 109.63(7) 2_656 2_656 ?
Cu01 P002 Cu01 128.94(4) . 2_656 ?
C014 P003 C014 78.63(15) . 2_656 ?
C014 O00C B01Q 132.59(19) . . ?
C00L N00K C00T 123.72(19) . . ?
C00L N00K C00X 116.23(19) . . ?
C00T N00K C00X 120.01(18) . . ?
N00K C00L C00O 109.2(2) . . ?
N00K C00L Cu01 125.88(17) . . ?
C00O C00L Cu01 124.89(16) . . ?
C00N C00M C00T 116.9(2) . . ?
C00N C00M C00U 119.1(2) . . ?
C00T C00M C00U 123.7(2) . . ?
C00Q C00N C00M 121.7(2) . . ?
C00Q C00N H00N 119.2 . . ?
C00M C00N H00N 119.2 . . ?
C00L C00O C01J 111.7(2) . . ?
C00L C00O C017 103.90(19) . . ?
C01J C00O C017 113.6(2) . . ?
C00L C00O C015 104.36(18) . . ?
C01J C00O C015 110.1(2) . . ?
C017 C00O C015 112.6(2) . . ?
C00Z C00P C013 113.6(2) . . ?
C00Z C00P B01Q 125.3(2) . . ?
C013 C00P B01Q 120.9(2) . . ?
C00N C00Q C00R 119.9(2) . . ?
C00N C00Q H00Q 120.0 . . ?
C00R C00Q H00Q 120.0 . . ?
C00Q C00R C00V 121.0(2) . . ?
C00Q C00R H00R 119.5 . . ?
C00V C00R H00R 119.5 . . ?
F005 C00S C00W 120.8(2) . . ?
F005 C00S C01L 115.4(2) . . ?
C00W C00S C01L 123.7(2) . . ?
C00V C00T C00M 122.6(2) . . ?
C00V C00T N00K 118.3(2) . . ?
C00M C00T N00K 119.1(2) . . ?
C00M C00U C01F 108.9(2) . . ?
C00M C00U C01I 113.4(2) . . ?
C01F C00U C01I 110.6(2) . . ?
C00M C00U H00U 107.9 . . ?
C01F C00U H00U 107.9 . . ?
C01I C00U H00U 107.9 . . ?
C00R C00V C00T 117.4(2) . . ?
C00R C00V C01D 119.7(2) . . ?
C00T C00V C01D 122.8(2) . . ?
C00S C00W C01E 113.6(2) . . ?
C00S C00W B01Q 127.6(2) . . ?
C01E C00W B01Q 118.9(2) . . ?
C016 C00X C01B 108.7(2) . . ?
C016 C00X N00K 111.11(19) . . ?
C01B C00X N00K 110.26(19) . . ?
C016 C00X C017 112.6(2) . . ?
C01B C00X C017 113.7(2) . . ?
N00K C00X C017 100.30(18) . . ?
F006 C00Y C011 115.3(2) . . ?
F006 C00Y C018 120.6(2) . . ?
C011 C00Y C018 124.1(2) . . ?
F004 C00Z C010 115.5(2) . . ?
F004 C00Z C00P 120.7(2) . . ?
C010 C00Z C00P 123.8(2) . . ?
F00A C010 C01C 119.8(2) . . ?
F00A C010 C00Z 120.4(2) . . ?
C01C C010 C00Z 119.7(2) . . ?
F009 C011 C012 120.2(2) . . ?
F009 C011 C00Y 120.4(2) . . ?
C012 C011 C00Y 119.4(2) . . ?
F00E C012 C01H 120.3(2) . . ?
F00E C012 C011 120.3(2) . . ?
C01H C012 C011 119.4(2) . . ?
F008 C013 C01K 116.5(2) . . ?
F008 C013 C00P 119.4(2) . . ?
C01K C013 C00P 124.0(2) . . ?
O00C C014 P003 136.92(18) . . ?
O00C C014 P002 120.38(17) . . ?
P003 C014 P002 102.69(11) . . ?
C01O C015 C00O 115.6(2) . . ?
C01O C015 H01A 108.4 . . ?
C00O C015 H01A 108.4 . . ?
C01O C015 H01B 108.4 . . ?
C00O C015 H01B 108.4 . . ?
H01A C015 H01B 107.4 . . ?
C00X C016 H01C 109.5 . . ?
C00X C016 H01D 109.5 . . ?
H01C C016 H01D 109.5 . . ?
C00X C016 H01E 109.5 . . ?
H01C C016 H01E 109.5 . . ?
H01D C016 H01E 109.5 . . ?
C00X C017 C00O 107.19(19) . . ?
C00X C017 H01F 110.3 . . ?
C00O C017 H01F 110.3 . . ?
C00X C017 H01G 110.3 . . ?
C00O C017 H01G 110.3 . . ?
H01F C017 H01G 108.5 . . ?
C00Y C018 C01A 113.7(2) . . ?
C00Y C018 B01Q 126.2(2) . . ?
C01A C018 B01Q 120.1(2) . . ?
F00G C019 C01G 120.0(2) . . ?
F00G C019 C01E 120.6(2) . . ?
C01G C019 C01E 119.3(2) . . ?
F007 C01A C01H 115.8(2) . . ?
F007 C01A C018 120.4(2) . . ?
C01H C01A C018 123.8(2) . . ?
C00X C01B H01H 109.5 . . ?
C00X C01B H01I 109.5 . . ?
H01H C01B H01I 109.5 . . ?
C00X C01B H01J 109.5 . . ?
H01H C01B H01J 109.5 . . ?
H01I C01B H01J 109.5 . . ?
F00D C01C C010 120.4(2) . . ?
F00D C01C C01K 120.4(2) . . ?
C010 C01C C01K 119.2(2) . . ?
C01N C01D C00V 113.0(2) . . ?
C01N C01D C01M 110.0(2) . . ?
C00V C01D C01M 110.1(2) . . ?
C01N C01D H01K 107.9 . . ?
C00V C01D H01K 107.9 . . ?
C01M C01D H01K 107.9 . . ?
F00B C01E C019 116.6(2) . . ?
F00B C01E C00W 118.8(2) . . ?
C019 C01E C00W 124.6(2) . . ?
C00U C01F H01L 109.5 . . ?
C00U C01F H01M 109.5 . . ?
H01L C01F H01M 109.5 . . ?
C00U C01F H01N 109.5 . . ?
H01L C01F H01N 109.5 . . ?
H01M C01F H01N 109.5 . . ?
F00I C01G C01L 120.1(2) . . ?
F00I C01G C019 120.7(2) . . ?
C01L C01G C019 119.2(2) . . ?
F00J C01H C012 119.9(2) . . ?
F00J C01H C01A 120.6(2) . . ?
C012 C01H C01A 119.5(2) . . ?
C00U C01I H01O 109.5 . . ?
C00U C01I H01P 109.5 . . ?
H01O C01I H01P 109.5 . . ?
C00U C01I H01Q 109.5 . . ?
H01O C01I H01Q 109.5 . . ?
H01P C01I H01Q 109.5 . . ?
C01P C01J C00O 116.0(2) . . ?
C01P C01J H01R 108.3 . . ?
C00O C01J H01R 108.3 . . ?
C01P C01J H01S 108.3 . . ?
C00O C01J H01S 108.3 . . ?
H01R C01J H01S 107.4 . . ?
F00H C01K C013 120.7(2) . . ?
F00H C01K C01C 119.9(2) . . ?
C013 C01K C01C 119.4(2) . . ?
F00F C01L C01G 119.9(2) . . ?
F00F C01L C00S 120.5(2) . . ?
C01G C01L C00S 119.6(2) . . ?
C01D C01M H01T 109.5 . . ?
C01D C01M H01U 109.5 . . ?
H01T C01M H01U 109.5 . . ?
C01D C01M H01V 109.5 . . ?
H01T C01M H01V 109.5 . . ?
H01U C01M H01V 109.5 . . ?
C01D C01N H01W 109.5 . . ?
C01D C01N H01X 109.5 . . ?
H01W C01N H01X 109.5 . . ?
C01D C01N H01Y 109.5 . . ?
H01W C01N H01Y 109.5 . . ?
H01X C01N H01Y 109.5 . . ?
C015 C01O H01Z 109.5 . . ?
C015 C01O H 109.5 . . ?
H01Z C01O H 109.5 . . ?
C015 C01O HA 109.5 . . ?
H01Z C01O HA 109.5 . . ?
H C01O HA 109.5 . . ?
C01J C01P H01 109.5 . . ?
C01J C01P HB 109.5 . . ?
H01 C01P HB 109.5 . . ?
C01J C01P HC 109.5 . . ?
H01 C01P HC 109.5 . . ?
HB C01P HC 109.5 . . ?
O00C B01Q C00W 108.23(19) . . ?
O00C B01Q C00P 107.78(18) . . ?
C00W B01Q C00P 114.3(2) . . ?
O00C B01Q C018 102.04(18) . . ?
C00W B01Q C018 107.57(19) . . ?
C00P B01Q C018 116.0(2) . . ?
C01S C01R C01T 118.2(3) . . ?
C01S C01R C01X 121.2(3) . . ?
C01T C01R C01X 120.7(3) . . ?
C01R C01S C01W 120.9(3) . . ?
C01R C01S H0AA 119.6 . . ?
C01W C01S H0AA 119.6 . . ?
C01U C01T C01R 121.7(3) . . ?
C01U C01T H1AA 119.2 . . ?
C01R C01T H1AA 119.2 . . ?
C01T C01U C01V 120.1(4) . . ?
C01T C01U H2AA 119.9 . . ?
C01V C01U H2AA 119.9 . . ?
C01U C01V C01W 119.3(4) . . ?
C01U C01V H3AA 120.4 . . ?
C01W C01V H3AA 120.4 . . ?
C01S C01W C01V 119.8(4) . . ?
C01S C01W H4AA 120.1 . . ?
C01V C01W H4AA 120.1 . . ?
C01R C01X H5AA 109.5 . . ?
C01R C01X HD 109.5 . . ?
H5AA C01X HD 109.5 . . ?
C01R C01X HE 109.5 . . ?
H5AA C01X HE 109.5 . . ?
HD C01X HE 109.5 . . ?

_diffrn_measured_fraction_theta_max 0.996
_diffrn_reflns_theta_full        25.43
_diffrn_measured_fraction_theta_full 0.996
_refine_diff_density_max         0.454
_refine_diff_density_min         -0.339
_refine_diff_density_rms         0.093
####################################################################### 
# 
# This file contains crystal structure data downloaded from the 
# Cambridge Structural Database (CSD) hosted by the Cambridge 
# Crystallographic Data Centre (CCDC).
# 
# Full information about CCDC data access policies and citation 
# guidelines are available at http://www.ccdc.cam.ac.uk/access/V1 
# 
# Audit and citation data items may have been added by the CCDC. 
# Please retain this information to preserve the provenance of 
# this file and to allow appropriate attribution of the data. 
# 
#######################################################################

data_mepdiirpco2
_database_code_depnum_ccdc_archive 'CCDC 1418457'
_audit_update_record             
;
2015-08-12 deposited with the CCDC.
2016-01-04 downloaded from the CCDC.
;
_audit_creation_date             2015-08-12
_audit_creation_method           
;
Olex2 1.2
(compiled 2015.01.26 svn.r3150 for OlexSys, GUI svn.r4998)
;
_chemical_name_common            ?
_chemical_name_systematic        iPr(PDI)Co(PCO)
_chemical_formula_moiety         'C34 H43 Co N3 O P, 2(C4 H8 O)'
_chemical_formula_sum            'C42 H59 Co N3 O3 P'
_chemical_formula_weight         743.82
_chemical_melting_point          ?
_chemical_oxdiff_formula         Co1P1C50H50N2
loop_
_atom_type_symbol
_atom_type_description
_atom_type_scat_dispersion_real
_atom_type_scat_dispersion_imag
_atom_type_scat_source
C C 0.0033 0.0016 'International Tables Vol C Tables 4.2.6.8 and 6.1.1.4'
H H 0.0000 0.0000 'International Tables Vol C Tables 4.2.6.8 and 6.1.1.4'
Co Co 0.3494 0.9721 'International Tables Vol C Tables 4.2.6.8 and 6.1.1.4'
N N 0.0061 0.0033 'International Tables Vol C Tables 4.2.6.8 and 6.1.1.4'
O O 0.0106 0.0060 'International Tables Vol C Tables 4.2.6.8 and 6.1.1.4'
P P 0.1023 0.0942 'International Tables Vol C Tables 4.2.6.8 and 6.1.1.4'

_shelx_space_group_comment       
;
The symmetry employed for this shelxl refinement is uniquely defined
by the following loop, which should always be used as a source of
symmetry information in preference to the above space-group names.
They are only intended as comments.
;
_space_group_crystal_system      triclinic
_space_group_IT_number           2
_space_group_name_H-M_alt        'P -1'
_space_group_name_Hall           '-P 1'
loop_
_space_group_symop_operation_xyz
'x, y, z'
'-x, -y, -z'

_cell_length_a                   10.1044(5)
_cell_length_b                   14.1614(7)
_cell_length_c                   15.8020(7)
_cell_angle_alpha                111.476(4)
_cell_angle_beta                 93.948(4)
_cell_angle_gamma                104.766(4)
_cell_volume                     2001.36(18)
_cell_formula_units_Z            2
_cell_measurement_reflns_used    7587
_cell_measurement_temperature    105(2)
_cell_measurement_theta_max      28.8370
_cell_measurement_theta_min      3.1910
_shelx_estimated_absorpt_T_max   ?
_shelx_estimated_absorpt_T_min   ?
_exptl_absorpt_coefficient_mu    0.509
_exptl_absorpt_correction_T_max  1.00000
_exptl_absorpt_correction_T_min  0.89609
_exptl_absorpt_correction_type   multi-scan
_exptl_absorpt_process_details   
;
CrysAlisPro, Agilent Technologies,
Version 1.171.36.28 (release 01-02-2013 CrysAlis171 .NET)
(compiled Feb  1 2013,16:14:44)
Empirical absorption correction using spherical harmonics,
 implemented in SCALE3 ABSPACK scaling algorithm.
;
_exptl_absorpt_special_details   ?
_exptl_crystal_colour            'clear dark violet'
_exptl_crystal_colour_lustre     clear
_exptl_crystal_colour_modifier   dark
_exptl_crystal_colour_primary    violet
_exptl_crystal_density_diffrn    1.234
_exptl_crystal_density_meas      ?
_exptl_crystal_density_method    ?
_exptl_crystal_description       block
_exptl_crystal_F_000             796
_exptl_crystal_preparation       'Na(OCP) and (iPrPDI)CoCl in thf'
_exptl_crystal_recrystallization_method 
'Re-crystallisation from solvent: thf hexanes'
_exptl_crystal_size_max          0.19
_exptl_crystal_size_mid          0.18
_exptl_crystal_size_min          0.14
_exptl_transmission_factor_max   ?
_exptl_transmission_factor_min   ?
_diffrn_reflns_av_R_equivalents  0.0727
_diffrn_reflns_av_unetI/netI     0.0758
_diffrn_reflns_Laue_measured_fraction_full 0.999
_diffrn_reflns_Laue_measured_fraction_max 0.999
_diffrn_reflns_limit_h_max       12
_diffrn_reflns_limit_h_min       -12
_diffrn_reflns_limit_k_max       17
_diffrn_reflns_limit_k_min       -17
_diffrn_reflns_limit_l_max       19
_diffrn_reflns_limit_l_min       -19
_diffrn_reflns_number            30723
_diffrn_reflns_point_group_measured_fraction_full 0.999
_diffrn_reflns_point_group_measured_fraction_max 0.999
_diffrn_reflns_theta_full        26.000
_diffrn_reflns_theta_max         26.369
_diffrn_reflns_theta_min         2.788
_diffrn_ambient_temperature      105(2)
_diffrn_detector                 'Oxford Diffraction Sapphire 3'
_diffrn_detector_area_resol_mean 8.26
_diffrn_detector_type            'CCD area detector'
_diffrn_measured_fraction_theta_full 0.999
_diffrn_measured_fraction_theta_max 0.999
_diffrn_measurement_details      
;
#__ type_ start__ end____ width___ exp.time_
  1 omega  -11.00   14.00   1.0000   25.0000
omega____ theta____ kappa____ phi______ frames
    -      -21.7904  -99.0000  -90.0000 25

#__ type_ start__ end____ width___ exp.time_
  2 omega  -21.00   20.00   1.0000   25.0000
omega____ theta____ kappa____ phi______ frames
    -      -21.7904  -99.0000   60.0000 41

#__ type_ start__ end____ width___ exp.time_
  3 omega  -98.00  -34.00   1.0000   25.0000
omega____ theta____ kappa____ phi______ frames
    -      -21.7904 -179.0000  -90.0000 64

#__ type_ start__ end____ width___ exp.time_
  4 omega    1.00   28.00   1.0000   25.0000
omega____ theta____ kappa____ phi______ frames
    -       22.2592   38.0000   90.0000 27

#__ type_ start__ end____ width___ exp.time_
  5 omega   21.00   67.00   1.0000   25.0000
omega____ theta____ kappa____ phi______ frames
    -       22.2592   57.0000 -120.0000 46

#__ type_ start__ end____ width___ exp.time_
  6 omega   41.00   94.00   1.0000   25.0000
omega____ theta____ kappa____ phi______ frames
    -       22.2592   38.0000   90.0000 53

#__ type_ start__ end____ width___ exp.time_
  7 omega  -24.00    7.00   1.0000   25.0000
omega____ theta____ kappa____ phi______ frames
    -       22.2592  -57.0000  150.0000 31

#__ type_ start__ end____ width___ exp.time_
  8 omega  -44.00   -4.00   1.0000   25.0000
omega____ theta____ kappa____ phi______ frames
    -       22.2592  -77.0000  150.0000 40

#__ type_ start__ end____ width___ exp.time_
  9 omega   13.00   52.00   1.0000   25.0000
omega____ theta____ kappa____ phi______ frames
    -       22.2592  -77.0000  150.0000 39

#__ type_ start__ end____ width___ exp.time_
 10 omega    6.00   88.00   1.0000   25.0000
omega____ theta____ kappa____ phi______ frames
    -       22.2592   57.0000  -60.0000 82

#__ type_ start__ end____ width___ exp.time_
 11 omega  -52.00    5.00   1.0000   25.0000
omega____ theta____ kappa____ phi______ frames
    -      -21.7904   77.0000  -90.0000 57

#__ type_ start__ end____ width___ exp.time_
 12 omega  -47.00   44.00   1.0000   25.0000
omega____ theta____ kappa____ phi______ frames
    -       22.2592  -57.0000   60.0000 91

#__ type_ start__ end____ width___ exp.time_
 13 omega    1.00   91.00   1.0000   25.0000
omega____ theta____ kappa____ phi______ frames
    -       22.2592   57.0000   30.0000 90

#__ type_ start__ end____ width___ exp.time_
 14 omega   34.00   98.00   1.0000   25.0000
omega____ theta____ kappa____ phi______ frames
    -       22.2592  179.0000    0.0000 64

#__ type_ start__ end____ width___ exp.time_
 15 omega    1.00   91.00   1.0000   25.0000
omega____ theta____ kappa____ phi______ frames
    -       22.2592   57.0000 -180.0000 90
;
_diffrn_measurement_device       'kappa-stage diffractometer'
_diffrn_measurement_device_type  'Oxford Diffraction Xcalibur S'
_diffrn_measurement_method       '\w and \f scans'
_diffrn_orient_matrix_UB_11      -0.0329899000
_diffrn_orient_matrix_UB_12      -0.0357930000
_diffrn_orient_matrix_UB_13      0.0193599000
_diffrn_orient_matrix_UB_21      -0.0615107000
_diffrn_orient_matrix_UB_22      -0.0169284000
_diffrn_orient_matrix_UB_23      -0.0329665000
_diffrn_orient_matrix_UB_31      0.0239754000
_diffrn_orient_matrix_UB_32      -0.0402437000
_diffrn_orient_matrix_UB_33      -0.0307127000
_diffrn_radiation_monochromator  'focusing graphite'
_diffrn_radiation_probe          x-ray
_diffrn_radiation_type           MoK\a
_diffrn_radiation_wavelength     0.71073
_diffrn_source                   'sealed tube'
_reflns_Friedel_coverage         0.000
_reflns_Friedel_fraction_full    .
_reflns_Friedel_fraction_max     .
_reflns_number_gt                7094
_reflns_number_total             8175
_reflns_odcompleteness_completeness 99.90
_reflns_odcompleteness_iscentric 1
_reflns_odcompleteness_theta     28.22
_reflns_special_details          
;
 Reflections were merged by SHELXL according to the crystal
 class for the calculation of statistics and refinement.
 
 _reflns_Friedel_fraction is defined as the number of unique
 Friedel pairs measured divided by the number that would be
 possible theoretically, ignoring centric projections and
 systematic absences.
;
_reflns_threshold_expression     'I > 2\s(I)'
_computing_cell_refinement       'CrysAlis RED, Oxford Diffraction Ltd.'
_computing_data_collection       'CrysAlis CCD, Oxford Diffraction Ltd.'
_computing_data_reduction        'CrysAlis RED, Oxford Diffraction Ltd.'
_computing_molecular_graphics    'Olex2 (Dolomanov et al., 2009)'
_computing_publication_material  'Olex2 (Dolomanov et al., 2009)'
_computing_structure_refinement  'XL (Sheldrick, 2008)'
_computing_structure_solution    'XS (Sheldrick, 2008)'
_refine_diff_density_max         0.588
_refine_diff_density_min         -0.518
_refine_diff_density_rms         0.070
_refine_ls_extinction_coef       .
_refine_ls_extinction_method     none
_refine_ls_goodness_of_fit_ref   1.158
_refine_ls_hydrogen_treatment    constr
_refine_ls_matrix_type           full
_refine_ls_number_parameters     508
_refine_ls_number_reflns         8175
_refine_ls_number_restraints     70
_refine_ls_R_factor_all          0.0852
_refine_ls_R_factor_gt           0.0712
_refine_ls_restrained_S_all      1.160
_refine_ls_shift/su_max          0.001
_refine_ls_shift/su_mean         0.000
_refine_ls_structure_factor_coef Fsqd
_refine_ls_weighting_details     
'w=1/[\s^2^(Fo^2^)+(0.0380P)^2^+1.8930P] where P=(Fo^2^+2Fc^2^)/3'
_refine_ls_weighting_scheme      calc
_refine_ls_wR_factor_gt          0.1356
_refine_ls_wR_factor_ref         0.1417
_refine_special_details          ?
_olex2_refinement_description    
;
1. Fixed Uiso
 At 1.2 times of:
  All C(H) groups, All C(H,H) groups
 At 1.5 times of:
  All C(H,H,H) groups
2. Restrained distances
 C44-C43 = C42-C41 = C41-C40 = C40-C39 = C46-C45 = C46-C43
 1.48721 with sigma of 0.001
 O3-C42 = O3-C39 = O4-C44 = O4-C45
 1.48721 with sigma of 0.001
3. Rigid body (RIGU) restrains
 C44, C43, C46, C45, O4
 with sigma for 1-2 distances of 0.004 and sigma for 1-3 distances of 0.004
 O3, C39, C40, C41, C42
 with sigma for 1-2 distances of 0.004 and sigma for 1-3 distances of 0.004
4. Others
 Sof(C43)=Sof(H43A)=Sof(H43B)=Sof(C44)=Sof(H44A)=Sof(H44B)=Sof(C45)=Sof(H45A)=
 Sof(H45B)=Sof(C46)=Sof(H46A)=Sof(H46B)=Sof(O4)=1-FVAR(1)
 Sof(C39)=Sof(H39A)=Sof(H39B)=Sof(C40)=Sof(H40A)=Sof(H40B)=Sof(C41)=Sof(H41A)=
 Sof(H41B)=Sof(C42)=Sof(H42A)=Sof(H42B)=Sof(O3)=FVAR(1)
 1(DFIX)=1(DFIX)=FVAR(2)
5.a Ternary CH refined with riding coordinates:
 C19(H19), C16(H16), C31(H31), C28(H28)
5.b Secondary CH2 refined with riding coordinates:
 C35(H35A,H35B), C36(H36A,H36B), C37(H37A,H37B), C38(H38A,H38B), C39(H39A,
 H39B), C40(H40A,H40B), C41(H41A,H41B), C42(H42A,H42B), C43(H43A,H43B),
 C44(H44A,H44B), C45(H45A,H45B), C46(H46A,H46B)
5.c Aromatic/amide H refined with riding coordinates:
 C4(H4), C5(H5), C6(H6), C14(H14), C13(H13), C12(H12), C26(H26), C25(H25),
 C24(H24)
5.d Idealised Me refined as rotating group:
 C1(H1A,H1B,H1C), C9(H9A,H9B,H9C), C20(H20A,H20B,H20C), C21(H21A,H21B,H21C),
 C18(H18A,H18B,H18C), C17(H17A,H17B,H17C), C32(H32A,H32B,H32C), C33(H33A,H33B,
 H33C), C29(H29A,H29B,H29C), C30(H30A,H30B,H30C)
;
_atom_sites_solution_hydrogens   geom
_atom_sites_solution_primary     direct
_atom_sites_solution_secondary   ?
loop_
_atom_site_label
_atom_site_type_symbol
_atom_site_fract_x
_atom_site_fract_y
_atom_site_fract_z
_atom_site_U_iso_or_equiv
_atom_site_adp_type
_atom_site_occupancy
_atom_site_site_symmetry_order
_atom_site_calc_flag
_atom_site_refinement_flags_posn
_atom_site_refinement_flags_adp
_atom_site_refinement_flags_occupancy
_atom_site_disorder_assembly
_atom_site_disorder_group
C34 C 0.9188(4) 0.4250(3) 0.7486(3) 0.0317(8) Uani 1 1 d . . . . .
C3 C 0.3357(3) 0.3322(2) 0.6757(2) 0.0183(7) Uani 1 1 d . . . . .
C4 C 0.1914(3) 0.3062(2) 0.6577(2) 0.0224(7) Uani 1 1 d . . . . .
H4 H 0.1432 0.3309 0.7050 0.027 Uiso 1 1 calc R . . . .
C5 C 0.1202(3) 0.2425(2) 0.5677(2) 0.0234(7) Uani 1 1 d . . . . .
H5 H 0.0236 0.2237 0.5551 0.028 Uiso 1 1 calc R . . . .
C6 C 0.1918(3) 0.2071(2) 0.4970(2) 0.0215(7) Uani 1 1 d . . . . .
H6 H 0.1443 0.1648 0.4370 0.026 Uiso 1 1 calc R . . . .
C7 C 0.3365(3) 0.2359(2) 0.5172(2) 0.0176(6) Uani 1 1 d . . . . .
C2 C 0.4313(3) 0.3964(2) 0.7617(2) 0.0203(7) Uani 1 1 d . . . . .
C1 C 0.3819(3) 0.4485(3) 0.8491(2) 0.0282(8) Uani 1 1 d . . . . .
H1A H 0.3312 0.3951 0.8685 0.042 Uiso 1 1 calc GR . . . .
H1B H 0.3222 0.4876 0.8385 0.042 Uiso 1 1 calc GR . . . .
H1C H 0.4604 0.4963 0.8965 0.042 Uiso 1 1 calc GR . . . .
C8 C 0.4339(3) 0.2133(2) 0.4562(2) 0.0181(6) Uani 1 1 d . . . . .
C9 C 0.3874(3) 0.1510(3) 0.3541(2) 0.0243(7) Uani 1 1 d . . . . .
H9A H 0.4663 0.1579 0.3238 0.036 Uiso 1 1 calc GR . . . .
H9B H 0.3212 0.1779 0.3312 0.036 Uiso 1 1 calc GR . . . .
H9C H 0.3450 0.0774 0.3418 0.036 Uiso 1 1 calc GR . . . .
C10 C 0.6662(3) 0.4610(2) 0.8375(2) 0.0202(7) Uani 1 1 d . . . . .
C15 C 0.7327(3) 0.5701(3) 0.8632(2) 0.0245(7) Uani 1 1 d . . . . .
C14 C 0.8317(3) 0.6225(3) 0.9441(2) 0.0286(8) Uani 1 1 d . . . . .
H14 H 0.8776 0.6946 0.9627 0.034 Uiso 1 1 calc R . . . .
C13 C 0.8640(4) 0.5702(3) 0.9978(2) 0.0301(8) Uani 1 1 d . . . . .
H13 H 0.9299 0.6071 1.0519 0.036 Uiso 1 1 calc R . . . .
C12 C 0.7976(3) 0.4629(3) 0.9705(2) 0.0277(8) Uani 1 1 d . . . . .
H12 H 0.8194 0.4281 1.0067 0.033 Uiso 1 1 calc R . . . .
C11 C 0.6981(3) 0.4054(3) 0.8893(2) 0.0253(7) Uani 1 1 d . . . . .
C19 C 0.6283(4) 0.2868(3) 0.8598(3) 0.0320(8) Uani 1 1 d . . . . .
H19 H 0.5676 0.2608 0.7998 0.038 Uiso 1 1 calc R . . . .
C20 C 0.5375(4) 0.2648(3) 0.9280(3) 0.0488(11) Uani 1 1 d . . . . .
H20A H 0.5951 0.2870 0.9869 0.073 Uiso 1 1 calc GR . . . .
H20B H 0.4895 0.1900 0.9051 0.073 Uiso 1 1 calc GR . . . .
H20C H 0.4709 0.3036 0.9348 0.073 Uiso 1 1 calc GR . . . .
C21 C 0.7355(4) 0.2259(3) 0.8474(3) 0.0432(10) Uani 1 1 d . . . . .
H21A H 0.7879 0.2374 0.8018 0.065 Uiso 1 1 calc GR . . . .
H21B H 0.6886 0.1513 0.8275 0.065 Uiso 1 1 calc GR . . . .
H21C H 0.7974 0.2507 0.9052 0.065 Uiso 1 1 calc GR . . . .
C16 C 0.7003(3) 0.6292(3) 0.8059(2) 0.0275(8) Uani 1 1 d . . . . .
H16 H 0.6289 0.5785 0.7523 0.033 Uiso 1 1 calc R . . . .
C18 C 0.6427(5) 0.7183(4) 0.8596(3) 0.0527(12) Uani 1 1 d . . . . .
H18A H 0.5619 0.6896 0.8814 0.079 Uiso 1 1 calc GR . . . .
H18B H 0.6177 0.7510 0.8200 0.079 Uiso 1 1 calc GR . . . .
H18C H 0.7122 0.7704 0.9114 0.079 Uiso 1 1 calc GR . . . .
C17 C 0.8282(5) 0.6744(3) 0.7701(3) 0.0497(12) Uani 1 1 d . . . . .
H17A H 0.8978 0.7274 0.8213 0.075 Uiso 1 1 calc GR . . . .
H17B H 0.8021 0.7060 0.7298 0.075 Uiso 1 1 calc GR . . . .
H17C H 0.8649 0.6181 0.7367 0.075 Uiso 1 1 calc GR . . . .
C22 C 0.6732(3) 0.2424(2) 0.4451(2) 0.0171(6) Uani 1 1 d . . . . .
C27 C 0.7143(3) 0.1500(2) 0.4203(2) 0.0203(7) Uani 1 1 d . . . . .
C26 C 0.8248(3) 0.1458(3) 0.3724(2) 0.0246(7) Uani 1 1 d . . . . .
H26 H 0.8552 0.0858 0.3555 0.029 Uiso 1 1 calc R . . . .
C25 C 0.8904(3) 0.2294(3) 0.3495(2) 0.0272(8) Uani 1 1 d . . . . .
H25 H 0.9642 0.2253 0.3177 0.033 Uiso 1 1 calc R . . . .
C24 C 0.8461(3) 0.3189(3) 0.3739(2) 0.0244(7) Uani 1 1 d . . . . .
H24 H 0.8900 0.3742 0.3575 0.029 Uiso 1 1 calc R . . . .
C23 C 0.7374(3) 0.3276(2) 0.4225(2) 0.0203(7) Uani 1 1 d . . . . .
C31 C 0.6919(3) 0.4273(3) 0.4514(3) 0.0271(8) Uani 1 1 d . . . . .
H31 H 0.6352 0.4260 0.4991 0.033 Uiso 1 1 calc R . . . .
C32 C 0.6012(5) 0.4284(3) 0.3713(3) 0.0546(13) Uani 1 1 d . . . . .
H32A H 0.6542 0.4301 0.3234 0.082 Uiso 1 1 calc GR . . . .
H32B H 0.5698 0.4902 0.3924 0.082 Uiso 1 1 calc GR . . . .
H32C H 0.5223 0.3655 0.3474 0.082 Uiso 1 1 calc GR . . . .
C33 C 0.8138(4) 0.5292(3) 0.4935(3) 0.0386(10) Uani 1 1 d . . . . .
H33A H 0.8719 0.5265 0.5428 0.058 Uiso 1 1 calc GR . . . .
H33B H 0.7793 0.5892 0.5174 0.058 Uiso 1 1 calc GR . . . .
H33C H 0.8670 0.5360 0.4469 0.058 Uiso 1 1 calc GR . . . .
C28 C 0.6455(3) 0.0575(2) 0.4453(2) 0.0233(7) Uani 1 1 d . . . . .
H28 H 0.5649 0.0721 0.4725 0.028 Uiso 1 1 calc R . . . .
C29 C 0.5924(4) -0.0479(3) 0.3605(3) 0.0349(9) Uani 1 1 d . . . . .
H29A H 0.5323 -0.0404 0.3152 0.052 Uiso 1 1 calc GR . . . .
H29B H 0.5416 -0.1026 0.3785 0.052 Uiso 1 1 calc GR . . . .
H29C H 0.6699 -0.0668 0.3348 0.052 Uiso 1 1 calc GR . . . .
C30 C 0.7436(4) 0.0488(3) 0.5179(3) 0.0316(8) Uani 1 1 d . . . . .
H30A H 0.8260 0.0379 0.4942 0.047 Uiso 1 1 calc GR . . . .
H30B H 0.6980 -0.0102 0.5323 0.047 Uiso 1 1 calc GR . . . .
H30C H 0.7686 0.1132 0.5728 0.047 Uiso 1 1 calc GR . . . .
N2 N 0.4073(2) 0.29712(19) 0.60624(17) 0.0165(5) Uani 1 1 d . . . . .
N3 N 0.5644(3) 0.25362(19) 0.49943(18) 0.0174(6) Uani 1 1 d . . . . .
N1 N 0.5627(3) 0.40310(19) 0.75356(17) 0.0182(6) Uani 1 1 d . . . . .
O1 O 1.0013(3) 0.4709(3) 0.81712(19) 0.0592(9) Uani 1 1 d . . . . .
P1 P 0.82718(9) 0.35748(8) 0.64446(6) 0.0314(2) Uani 1 1 d . . . . .
Co1 Co 0.59505(4) 0.33204(3) 0.63126(3) 0.01589(12) Uani 1 1 d . . . . .
C35 C -0.0094(5) -0.0875(3) 0.2792(3) 0.0503(11) Uani 1 1 d . . . . .
H35A H -0.0559 -0.0819 0.3318 0.060 Uiso 1 1 calc R . . . .
H35B H 0.0614 -0.1219 0.2821 0.060 Uiso 1 1 calc R . . . .
C36 C -0.1115(5) -0.1487(4) 0.1907(3) 0.0612(14) Uani 1 1 d . . . . .
H36A H -0.2014 -0.1371 0.1976 0.073 Uiso 1 1 calc R . . . .
H36B H -0.1229 -0.2243 0.1692 0.073 Uiso 1 1 calc R . . . .
C37 C -0.0446(5) -0.1031(3) 0.1248(3) 0.0520(12) Uani 1 1 d . . . . .
H37A H 0.0174 -0.1413 0.0944 0.062 Uiso 1 1 calc R . . . .
H37B H -0.1145 -0.1052 0.0783 0.062 Uiso 1 1 calc R . . . .
C38 C 0.0338(6) 0.0089(4) 0.1882(3) 0.0596(13) Uani 1 1 d . . . . .
H38A H 0.1241 0.0297 0.1716 0.072 Uiso 1 1 calc R . . . .
H38B H -0.0169 0.0568 0.1832 0.072 Uiso 1 1 calc R . . . .
O2 O 0.0505(3) 0.0148(2) 0.27902(18) 0.0464(7) Uani 1 1 d . . . . .
C39 C 0.6437(9) 0.1588(6) 0.1307(9) 0.038(3) Uani 0.523(8) 1 d D U P A 1
H39A H 0.5699 0.1631 0.0910 0.046 Uiso 0.523(8) 1 calc R . P A 1
H39B H 0.6537 0.2108 0.1930 0.046 Uiso 0.523(8) 1 calc R . P A 1
C40 C 0.7769(9) 0.1750(8) 0.0954(7) 0.058(3) Uani 0.523(8) 1 d D U P A 1
H40A H 0.7821 0.2220 0.0631 0.069 Uiso 0.523(8) 1 calc R . P A 1
H40B H 0.8555 0.2061 0.1460 0.069 Uiso 0.523(8) 1 calc R . P A 1
C41 C 0.7770(19) 0.0677(7) 0.0313(10) 0.059(4) Uani 0.523(8) 1 d D U P A 1
H41A H 0.7473 0.0570 -0.0321 0.071 Uiso 0.523(8) 1 calc R . P A 1
H41B H 0.8701 0.0612 0.0374 0.071 Uiso 0.523(8) 1 calc R . P A 1
C42 C 0.6800(9) -0.0134(6) 0.0550(6) 0.047(3) Uani 0.523(8) 1 d D U P A 1
H42A H 0.7299 -0.0521 0.0775 0.056 Uiso 0.523(8) 1 calc R . P A 1
H42B H 0.6098 -0.0636 0.0016 0.056 Uiso 0.523(8) 1 calc R . P A 1
O3 O 0.6157(10) 0.0495(6) 0.1287(6) 0.109(4) Uani 0.523(8) 1 d D U P A 1
C43 C 0.6839(13) 0.0422(10) 0.0897(8) 0.072(4) Uani 0.477(8) 1 d D U P A 2
H43A H 0.7436 0.0382 0.1383 0.086 Uiso 0.477(8) 1 calc R . P A 2
H43B H 0.5990 -0.0172 0.0681 0.086 Uiso 0.477(8) 1 calc R . P A 2
C44 C 0.756(2) 0.0534(9) 0.0136(10) 0.077(6) Uani 0.477(8) 1 d D U P A 2
H44A H 0.6900 0.0403 -0.0398 0.092 Uiso 0.477(8) 1 calc R . P A 2
H44B H 0.8103 0.0038 -0.0047 0.092 Uiso 0.477(8) 1 calc R . P A 2
C45 C 0.7805(12) 0.2331(9) 0.1197(8) 0.080(4) Uani 0.477(8) 1 d D U P A 2
H45A H 0.7545 0.2832 0.0985 0.095 Uiso 0.477(8) 1 calc R . P A 2
H45B H 0.8379 0.2710 0.1808 0.095 Uiso 0.477(8) 1 calc R . P A 2
C46 C 0.6574(16) 0.1470(9) 0.1167(15) 0.086(6) Uani 0.477(8) 1 d D U P A 2
H46A H 0.5802 0.1407 0.0729 0.103 Uiso 0.477(8) 1 calc R . P A 2
H46B H 0.6308 0.1664 0.1771 0.103 Uiso 0.477(8) 1 calc R . P A 2
O4 O 0.8488(10) 0.1652(7) 0.0528(6) 0.094(3) Uani 0.477(8) 1 d D U P A 2

loop_
_atom_site_aniso_label
_atom_site_aniso_U_11
_atom_site_aniso_U_22
_atom_site_aniso_U_33
_atom_site_aniso_U_23
_atom_site_aniso_U_13
_atom_site_aniso_U_12
C34 0.0198(17) 0.049(2) 0.027(2) 0.0100(17) 0.0100(16) 0.0164(16)
C3 0.0187(15) 0.0191(16) 0.0224(17) 0.0119(13) 0.0098(13) 0.0078(13)
C4 0.0204(16) 0.0238(17) 0.0262(18) 0.0115(14) 0.0111(14) 0.0078(13)
C5 0.0139(15) 0.0248(17) 0.0319(19) 0.0122(15) 0.0040(14) 0.0052(13)
C6 0.0198(16) 0.0213(17) 0.0242(18) 0.0107(14) 0.0035(14) 0.0052(13)
C7 0.0184(15) 0.0149(15) 0.0219(17) 0.0087(13) 0.0051(13) 0.0067(12)
C2 0.0211(16) 0.0223(17) 0.0216(17) 0.0105(13) 0.0078(14) 0.0096(13)
C1 0.0245(18) 0.034(2) 0.0236(19) 0.0068(15) 0.0092(15) 0.0093(15)
C8 0.0193(15) 0.0156(15) 0.0203(17) 0.0088(13) 0.0049(13) 0.0037(12)
C9 0.0211(17) 0.0259(18) 0.0227(18) 0.0085(14) 0.0032(14) 0.0038(14)
C10 0.0177(15) 0.0253(17) 0.0178(16) 0.0064(13) 0.0081(13) 0.0088(13)
C15 0.0198(16) 0.0300(19) 0.0236(18) 0.0093(14) 0.0104(14) 0.0079(14)
C14 0.0246(18) 0.0248(18) 0.0281(19) 0.0037(15) 0.0058(15) 0.0039(14)
C13 0.0256(18) 0.041(2) 0.0197(18) 0.0053(16) 0.0030(15) 0.0133(16)
C12 0.0291(19) 0.038(2) 0.0212(18) 0.0125(15) 0.0088(15) 0.0167(16)
C11 0.0260(17) 0.0326(19) 0.0179(17) 0.0084(14) 0.0071(14) 0.0114(15)
C19 0.039(2) 0.032(2) 0.0259(19) 0.0143(16) 0.0007(17) 0.0088(17)
C20 0.045(2) 0.046(3) 0.064(3) 0.032(2) 0.016(2) 0.012(2)
C21 0.058(3) 0.034(2) 0.044(3) 0.0180(19) 0.014(2) 0.021(2)
C16 0.0249(17) 0.0239(18) 0.0293(19) 0.0103(15) 0.0024(15) 0.0013(14)
C18 0.070(3) 0.070(3) 0.051(3) 0.037(2) 0.030(2) 0.048(3)
C17 0.054(3) 0.057(3) 0.063(3) 0.042(2) 0.032(2) 0.027(2)
C22 0.0142(14) 0.0219(16) 0.0158(16) 0.0087(13) 0.0039(12) 0.0041(12)
C27 0.0193(16) 0.0215(17) 0.0191(17) 0.0080(13) 0.0036(13) 0.0048(13)
C26 0.0230(17) 0.0268(18) 0.0227(18) 0.0066(14) 0.0084(14) 0.0093(14)
C25 0.0203(17) 0.037(2) 0.0242(18) 0.0121(15) 0.0126(15) 0.0064(15)
C24 0.0238(17) 0.0281(18) 0.0224(18) 0.0147(14) 0.0082(14) 0.0018(14)
C23 0.0205(16) 0.0218(17) 0.0155(16) 0.0075(13) 0.0005(13) 0.0019(13)
C31 0.0266(18) 0.0237(18) 0.036(2) 0.0169(15) 0.0093(16) 0.0072(14)
C32 0.056(3) 0.035(2) 0.069(3) 0.022(2) -0.019(2) 0.013(2)
C33 0.040(2) 0.0207(19) 0.052(3) 0.0135(17) 0.0031(19) 0.0067(16)
C28 0.0223(16) 0.0225(17) 0.0289(19) 0.0123(14) 0.0127(15) 0.0077(14)
C29 0.039(2) 0.0240(19) 0.036(2) 0.0090(16) 0.0106(18) 0.0032(16)
C30 0.034(2) 0.030(2) 0.038(2) 0.0209(17) 0.0081(17) 0.0081(16)
N2 0.0150(12) 0.0173(13) 0.0196(14) 0.0090(11) 0.0081(11) 0.0052(10)
N3 0.0187(13) 0.0183(13) 0.0202(14) 0.0106(11) 0.0077(11) 0.0082(11)
N1 0.0174(13) 0.0202(14) 0.0166(14) 0.0070(11) 0.0035(11) 0.0052(11)
O1 0.0301(15) 0.100(3) 0.0268(16) 0.0001(16) -0.0004(13) 0.0238(16)
P1 0.0174(4) 0.0487(6) 0.0207(5) 0.0042(4) 0.0051(4) 0.0115(4)
Co1 0.0133(2) 0.0195(2) 0.0157(2) 0.00705(17) 0.00523(16) 0.00554(16)
C35 0.064(3) 0.054(3) 0.043(3) 0.019(2) 0.018(2) 0.034(2)
C36 0.067(3) 0.040(3) 0.051(3) 0.000(2) 0.018(3) 0.000(2)
C37 0.061(3) 0.045(3) 0.037(2) 0.006(2) -0.001(2) 0.013(2)
C38 0.082(4) 0.047(3) 0.036(3) 0.009(2) 0.011(2) 0.007(2)
O2 0.0354(15) 0.0516(18) 0.0297(15) 0.0004(13) 0.0046(13) -0.0002(13)
C39 0.027(4) 0.054(5) 0.024(5) 0.000(4) 0.004(4) 0.020(4)
C40 0.046(5) 0.093(6) 0.050(6) 0.037(5) 0.019(4) 0.031(5)
C41 0.060(7) 0.086(7) 0.039(6) 0.024(5) 0.008(5) 0.036(5)
C42 0.058(5) 0.042(5) 0.038(5) 0.004(4) 0.012(4) 0.026(4)
O3 0.136(8) 0.097(6) 0.107(7) 0.041(5) 0.059(6) 0.045(5)
C43 0.077(8) 0.092(8) 0.053(7) 0.029(6) 0.018(6) 0.035(6)
C44 0.090(11) 0.087(7) 0.048(8) 0.015(5) 0.014(7) 0.033(6)
C45 0.107(9) 0.083(7) 0.051(7) 0.021(6) 0.012(6) 0.042(6)
C46 0.105(10) 0.096(8) 0.063(11) 0.032(7) 0.022(8) 0.040(7)
O4 0.107(7) 0.082(6) 0.072(6) 0.008(4) 0.028(5) 0.023(5)

_geom_special_details            
;
 All esds (except the esd in the dihedral angle between two l.s. planes)
 are estimated using the full covariance matrix.  The cell esds are taken
 into account individually in the estimation of esds in distances, angles
 and torsion angles; correlations between esds in cell parameters are only
 used when they are defined by crystal symmetry.  An approximate (isotropic)
 treatment of cell esds is used for estimating esds involving l.s. planes.
;
loop_
_geom_bond_atom_site_label_1
_geom_bond_atom_site_label_2
_geom_bond_distance
_geom_bond_site_symmetry_2
_geom_bond_publ_flag
C34 O1 1.173(4) . ?
C34 P1 1.633(4) . ?
C3 C4 1.391(4) . ?
C3 C2 1.439(4) . ?
C3 N2 1.367(4) . ?
C4 H4 0.9300 . ?
C4 C5 1.394(5) . ?
C5 H5 0.9300 . ?
C5 C6 1.381(4) . ?
C6 H6 0.9300 . ?
C6 C7 1.393(4) . ?
C7 C8 1.438(4) . ?
C7 N2 1.376(4) . ?
C2 C1 1.497(4) . ?
C2 N1 1.325(4) . ?
C1 H1A 0.9600 . ?
C1 H1B 0.9600 . ?
C1 H1C 0.9600 . ?
C8 C9 1.498(4) . ?
C8 N3 1.318(4) . ?
C9 H9A 0.9600 . ?
C9 H9B 0.9600 . ?
C9 H9C 0.9600 . ?
C10 C15 1.407(4) . ?
C10 C11 1.399(5) . ?
C10 N1 1.450(4) . ?
C15 C14 1.392(5) . ?
C15 C16 1.510(5) . ?
C14 H14 0.9300 . ?
C14 C13 1.385(5) . ?
C13 H13 0.9300 . ?
C13 C12 1.380(5) . ?
C12 H12 0.9300 . ?
C12 C11 1.400(5) . ?
C11 C19 1.520(5) . ?
C19 H19 0.9800 . ?
C19 C20 1.528(5) . ?
C19 C21 1.529(5) . ?
C20 H20A 0.9600 . ?
C20 H20B 0.9600 . ?
C20 H20C 0.9600 . ?
C21 H21A 0.9600 . ?
C21 H21B 0.9600 . ?
C21 H21C 0.9600 . ?
C16 H16 0.9800 . ?
C16 C18 1.519(5) . ?
C16 C17 1.531(5) . ?
C18 H18A 0.9600 . ?
C18 H18B 0.9600 . ?
C18 H18C 0.9600 . ?
C17 H17A 0.9600 . ?
C17 H17B 0.9600 . ?
C17 H17C 0.9600 . ?
C22 C27 1.402(4) . ?
C22 C23 1.399(4) . ?
C22 N3 1.445(4) . ?
C27 C26 1.393(4) . ?
C27 C28 1.519(4) . ?
C26 H26 0.9300 . ?
C26 C25 1.386(5) . ?
C25 H25 0.9300 . ?
C25 C24 1.382(5) . ?
C24 H24 0.9300 . ?
C24 C23 1.388(4) . ?
C23 C31 1.516(4) . ?
C31 H31 0.9800 . ?
C31 C32 1.519(5) . ?
C31 C33 1.523(5) . ?
C32 H32A 0.9600 . ?
C32 H32B 0.9600 . ?
C32 H32C 0.9600 . ?
C33 H33A 0.9600 . ?
C33 H33B 0.9600 . ?
C33 H33C 0.9600 . ?
C28 H28 0.9800 . ?
C28 C29 1.529(5) . ?
C28 C30 1.524(5) . ?
C29 H29A 0.9600 . ?
C29 H29B 0.9600 . ?
C29 H29C 0.9600 . ?
C30 H30A 0.9600 . ?
C30 H30B 0.9600 . ?
C30 H30C 0.9600 . ?
N2 Co1 1.810(2) . ?
N3 Co1 1.926(3) . ?
N1 Co1 1.920(3) . ?
P1 Co1 2.2631(9) . ?
C35 H35A 0.9700 . ?
C35 H35B 0.9700 . ?
C35 C36 1.494(6) . ?
C35 O2 1.421(5) . ?
C36 H36A 0.9700 . ?
C36 H36B 0.9700 . ?
C36 C37 1.524(6) . ?
C37 H37A 0.9700 . ?
C37 H37B 0.9700 . ?
C37 C38 1.494(6) . ?
C38 H38A 0.9700 . ?
C38 H38B 0.9700 . ?
C38 O2 1.402(5) . ?
C39 H39A 0.9700 . ?
C39 H39B 0.9700 . ?
C39 C40 1.488(4) . ?
C39 O3 1.488(4) . ?
C40 H40A 0.9700 . ?
C40 H40B 0.9700 . ?
C40 C41 1.487(4) . ?
C41 H41A 0.9700 . ?
C41 H41B 0.9700 . ?
C41 C42 1.487(4) . ?
C42 H42A 0.9700 . ?
C42 H42B 0.9700 . ?
C42 O3 1.487(4) . ?
C43 H43A 0.9700 . ?
C43 H43B 0.9700 . ?
C43 C44 1.487(4) . ?
C43 C46 1.488(4) . ?
C44 H44A 0.9700 . ?
C44 H44B 0.9700 . ?
C44 O4 1.487(4) . ?
C45 H45A 0.9700 . ?
C45 H45B 0.9700 . ?
C45 C46 1.487(4) . ?
C45 O4 1.487(4) . ?
C46 H46A 0.9700 . ?
C46 H46B 0.9700 . ?

loop_
_geom_angle_atom_site_label_1
_geom_angle_atom_site_label_2
_geom_angle_atom_site_label_3
_geom_angle
_geom_angle_site_symmetry_1
_geom_angle_site_symmetry_3
_geom_angle_publ_flag
O1 C34 P1 169.9(3) . . ?
C4 C3 C2 129.3(3) . . ?
N2 C3 C4 120.7(3) . . ?
N2 C3 C2 110.0(3) . . ?
C3 C4 H4 120.5 . . ?
C3 C4 C5 119.1(3) . . ?
C5 C4 H4 120.5 . . ?
C4 C5 H5 119.7 . . ?
C6 C5 C4 120.6(3) . . ?
C6 C5 H5 119.7 . . ?
C5 C6 H6 120.5 . . ?
C5 C6 C7 118.9(3) . . ?
C7 C6 H6 120.5 . . ?
C6 C7 C8 129.5(3) . . ?
N2 C7 C6 120.8(3) . . ?
N2 C7 C8 109.7(3) . . ?
C3 C2 C1 121.5(3) . . ?
N1 C2 C3 113.0(3) . . ?
N1 C2 C1 125.5(3) . . ?
C2 C1 H1A 109.5 . . ?
C2 C1 H1B 109.5 . . ?
C2 C1 H1C 109.5 . . ?
H1A C1 H1B 109.5 . . ?
H1A C1 H1C 109.5 . . ?
H1B C1 H1C 109.5 . . ?
C7 C8 C9 121.9(3) . . ?
N3 C8 C7 113.1(3) . . ?
N3 C8 C9 125.1(3) . . ?
C8 C9 H9A 109.5 . . ?
C8 C9 H9B 109.5 . . ?
C8 C9 H9C 109.5 . . ?
H9A C9 H9B 109.5 . . ?
H9A C9 H9C 109.5 . . ?
H9B C9 H9C 109.5 . . ?
C15 C10 N1 119.1(3) . . ?
C11 C10 C15 122.4(3) . . ?
C11 C10 N1 118.5(3) . . ?
C10 C15 C16 122.2(3) . . ?
C14 C15 C10 117.2(3) . . ?
C14 C15 C16 120.6(3) . . ?
C15 C14 H14 119.1 . . ?
C13 C14 C15 121.9(3) . . ?
C13 C14 H14 119.1 . . ?
C14 C13 H13 120.2 . . ?
C12 C13 C14 119.6(3) . . ?
C12 C13 H13 120.2 . . ?
C13 C12 H12 119.3 . . ?
C13 C12 C11 121.4(3) . . ?
C11 C12 H12 119.3 . . ?
C10 C11 C12 117.6(3) . . ?
C10 C11 C19 122.0(3) . . ?
C12 C11 C19 120.4(3) . . ?
C11 C19 H19 107.7 . . ?
C11 C19 C20 111.5(3) . . ?
C11 C19 C21 111.2(3) . . ?
C20 C19 H19 107.7 . . ?
C20 C19 C21 110.7(3) . . ?
C21 C19 H19 107.7 . . ?
C19 C20 H20A 109.5 . . ?
C19 C20 H20B 109.5 . . ?
C19 C20 H20C 109.5 . . ?
H20A C20 H20B 109.5 . . ?
H20A C20 H20C 109.5 . . ?
H20B C20 H20C 109.5 . . ?
C19 C21 H21A 109.5 . . ?
C19 C21 H21B 109.5 . . ?
C19 C21 H21C 109.5 . . ?
H21A C21 H21B 109.5 . . ?
H21A C21 H21C 109.5 . . ?
H21B C21 H21C 109.5 . . ?
C15 C16 H16 107.9 . . ?
C15 C16 C18 111.7(3) . . ?
C15 C16 C17 111.7(3) . . ?
C18 C16 H16 107.9 . . ?
C18 C16 C17 109.6(3) . . ?
C17 C16 H16 107.9 . . ?
C16 C18 H18A 109.5 . . ?
C16 C18 H18B 109.5 . . ?
C16 C18 H18C 109.5 . . ?
H18A C18 H18B 109.5 . . ?
H18A C18 H18C 109.5 . . ?
H18B C18 H18C 109.5 . . ?
C16 C17 H17A 109.5 . . ?
C16 C17 H17B 109.5 . . ?
C16 C17 H17C 109.5 . . ?
H17A C17 H17B 109.5 . . ?
H17A C17 H17C 109.5 . . ?
H17B C17 H17C 109.5 . . ?
C27 C22 N3 119.8(3) . . ?
C23 C22 C27 122.4(3) . . ?
C23 C22 N3 117.7(3) . . ?
C22 C27 C28 122.6(3) . . ?
C26 C27 C22 117.4(3) . . ?
C26 C27 C28 119.9(3) . . ?
C27 C26 H26 119.4 . . ?
C25 C26 C27 121.1(3) . . ?
C25 C26 H26 119.4 . . ?
C26 C25 H25 120.0 . . ?
C24 C25 C26 120.1(3) . . ?
C24 C25 H25 120.0 . . ?
C25 C24 H24 119.4 . . ?
C25 C24 C23 121.1(3) . . ?
C23 C24 H24 119.4 . . ?
C22 C23 C31 121.3(3) . . ?
C24 C23 C22 117.8(3) . . ?
C24 C23 C31 120.9(3) . . ?
C23 C31 H31 107.4 . . ?
C23 C31 C32 111.3(3) . . ?
C23 C31 C33 112.9(3) . . ?
C32 C31 H31 107.4 . . ?
C32 C31 C33 110.3(3) . . ?
C33 C31 H31 107.4 . . ?
C31 C32 H32A 109.5 . . ?
C31 C32 H32B 109.5 . . ?
C31 C32 H32C 109.5 . . ?
H32A C32 H32B 109.5 . . ?
H32A C32 H32C 109.5 . . ?
H32B C32 H32C 109.5 . . ?
C31 C33 H33A 109.5 . . ?
C31 C33 H33B 109.5 . . ?
C31 C33 H33C 109.5 . . ?
H33A C33 H33B 109.5 . . ?
H33A C33 H33C 109.5 . . ?
H33B C33 H33C 109.5 . . ?
C27 C28 H28 107.6 . . ?
C27 C28 C29 112.2(3) . . ?
C27 C28 C30 111.0(3) . . ?
C29 C28 H28 107.6 . . ?
C30 C28 H28 107.6 . . ?
C30 C28 C29 110.7(3) . . ?
C28 C29 H29A 109.5 . . ?
C28 C29 H29B 109.5 . . ?
C28 C29 H29C 109.5 . . ?
H29A C29 H29B 109.5 . . ?
H29A C29 H29C 109.5 . . ?
H29B C29 H29C 109.5 . . ?
C28 C30 H30A 109.5 . . ?
C28 C30 H30B 109.5 . . ?
C28 C30 H30C 109.5 . . ?
H30A C30 H30B 109.5 . . ?
H30A C30 H30C 109.5 . . ?
H30B C30 H30C 109.5 . . ?
C3 N2 C7 119.9(3) . . ?
C3 N2 Co1 120.0(2) . . ?
C7 N2 Co1 120.1(2) . . ?
C8 N3 C22 118.6(3) . . ?
C8 N3 Co1 116.5(2) . . ?
C22 N3 Co1 124.9(2) . . ?
C2 N1 C10 117.0(3) . . ?
C2 N1 Co1 116.1(2) . . ?
C10 N1 Co1 126.87(19) . . ?
C34 P1 Co1 116.23(12) . . ?
N2 Co1 N3 80.66(11) . . ?
N2 Co1 N1 81.00(11) . . ?
N2 Co1 P1 172.39(8) . . ?
N3 Co1 P1 92.22(8) . . ?
N1 Co1 N3 161.54(11) . . ?
N1 Co1 P1 106.20(8) . . ?
H35A C35 H35B 108.8 . . ?
C36 C35 H35A 110.7 . . ?
C36 C35 H35B 110.7 . . ?
O2 C35 H35A 110.7 . . ?
O2 C35 H35B 110.7 . . ?
O2 C35 C36 105.3(4) . . ?
C35 C36 H36A 111.2 . . ?
C35 C36 H36B 111.2 . . ?
C35 C36 C37 103.0(4) . . ?
H36A C36 H36B 109.1 . . ?
C37 C36 H36A 111.2 . . ?
C37 C36 H36B 111.2 . . ?
C36 C37 H37A 111.3 . . ?
C36 C37 H37B 111.3 . . ?
H37A C37 H37B 109.2 . . ?
C38 C37 C36 102.4(4) . . ?
C38 C37 H37A 111.3 . . ?
C38 C37 H37B 111.3 . . ?
C37 C38 H38A 110.0 . . ?
C37 C38 H38B 110.0 . . ?
H38A C38 H38B 108.4 . . ?
O2 C38 C37 108.5(4) . . ?
O2 C38 H38A 110.0 . . ?
O2 C38 H38B 110.0 . . ?
C38 O2 C35 109.9(3) . . ?
H39A C39 H39B 109.1 . . ?
C40 C39 H39A 111.2 . . ?
C40 C39 H39B 111.2 . . ?
C40 C39 O3 102.9(7) . . ?
O3 C39 H39A 111.2 . . ?
O3 C39 H39B 111.2 . . ?
C39 C40 H40A 110.6 . . ?
C39 C40 H40B 110.6 . . ?
H40A C40 H40B 108.7 . . ?
C41 C40 C39 105.9(9) . . ?
C41 C40 H40A 110.6 . . ?
C41 C40 H40B 110.6 . . ?
C40 C41 H41A 110.0 . . ?
C40 C41 H41B 110.0 . . ?
H41A C41 H41B 108.4 . . ?
C42 C41 C40 108.5(8) . . ?
C42 C41 H41A 110.0 . . ?
C42 C41 H41B 110.0 . . ?
C41 C42 H42A 110.9 . . ?
C41 C42 H42B 110.9 . . ?
C41 C42 O3 104.2(7) . . ?
H42A C42 H42B 108.9 . . ?
O3 C42 H42A 110.9 . . ?
O3 C42 H42B 110.9 . . ?
C42 O3 C39 109.3(7) . . ?
H43A C43 H43B 110.3 . . ?
C44 C43 H43A 112.9 . . ?
C44 C43 H43B 112.9 . . ?
C44 C43 C46 94.0(12) . . ?
C46 C43 H43A 112.9 . . ?
C46 C43 H43B 112.9 . . ?
C43 C44 H44A 110.8 . . ?
C43 C44 H44B 110.8 . . ?
C43 C44 O4 104.8(9) . . ?
H44A C44 H44B 108.9 . . ?
O4 C44 H44A 110.8 . . ?
O4 C44 H44B 110.8 . . ?
H45A C45 H45B 109.8 . . ?
C46 C45 H45A 112.2 . . ?
C46 C45 H45B 112.2 . . ?
O4 C45 H45A 112.2 . . ?
O4 C45 H45B 112.2 . . ?
O4 C45 C46 97.8(10) . . ?
C43 C46 H46A 109.0 . . ?
C43 C46 H46B 109.0 . . ?
C45 C46 C43 112.9(11) . . ?
C45 C46 H46A 109.0 . . ?
C45 C46 H46B 109.0 . . ?
H46A C46 H46B 107.8 . . ?
C45 O4 C44 108.9(11) . . ?

loop_
_geom_torsion_atom_site_label_1
_geom_torsion_atom_site_label_2
_geom_torsion_atom_site_label_3
_geom_torsion_atom_site_label_4
_geom_torsion
_geom_torsion_site_symmetry_1
_geom_torsion_site_symmetry_2
_geom_torsion_site_symmetry_3
_geom_torsion_site_symmetry_4
_geom_torsion_publ_flag
#O1 C34 P1 Co1 179(100) . . . . ?
C3 C4 C5 C6 -1.0(5) . . . . ?
C3 C2 N1 C10 -176.5(3) . . . . ?
C3 C2 N1 Co1 2.3(3) . . . . ?
C3 N2 Co1 N3 -177.7(2) . . . . ?
C3 N2 Co1 N1 0.2(2) . . . . ?
C4 C3 C2 C1 -1.0(5) . . . . ?
C4 C3 C2 N1 179.1(3) . . . . ?
C4 C3 N2 C7 0.4(4) . . . . ?
C4 C3 N2 Co1 179.9(2) . . . . ?
C4 C5 C6 C7 0.1(5) . . . . ?
C5 C6 C7 C8 -177.2(3) . . . . ?
C5 C6 C7 N2 1.0(4) . . . . ?
C6 C7 C8 C9 0.5(5) . . . . ?
C6 C7 C8 N3 179.8(3) . . . . ?
C6 C7 N2 C3 -1.3(4) . . . . ?
C6 C7 N2 Co1 179.1(2) . . . . ?
C7 C8 N3 C22 -176.1(2) . . . . ?
C7 C8 N3 Co1 -0.1(3) . . . . ?
C7 N2 Co1 N3 1.9(2) . . . . ?
C7 N2 Co1 N1 179.7(2) . . . . ?
C2 C3 C4 C5 179.6(3) . . . . ?
C2 C3 N2 C7 -178.6(3) . . . . ?
C2 C3 N2 Co1 1.0(3) . . . . ?
C1 C2 N1 C10 3.6(5) . . . . ?
C1 C2 N1 Co1 -177.6(3) . . . . ?
C8 C7 N2 C3 177.2(2) . . . . ?
C8 C7 N2 Co1 -2.3(3) . . . . ?
C9 C8 N3 C22 3.2(4) . . . . ?
C9 C8 N3 Co1 179.2(2) . . . . ?
C10 C15 C14 C13 -0.2(5) . . . . ?
C10 C15 C16 C18 118.6(4) . . . . ?
C10 C15 C16 C17 -118.2(4) . . . . ?
C10 C11 C19 C20 -114.1(4) . . . . ?
C10 C11 C19 C21 121.8(4) . . . . ?
C15 C10 C11 C12 1.7(5) . . . . ?
C15 C10 C11 C19 -178.4(3) . . . . ?
C15 C10 N1 C2 -92.5(3) . . . . ?
C15 C10 N1 Co1 88.9(3) . . . . ?
C15 C14 C13 C12 0.6(5) . . . . ?
C14 C15 C16 C18 -61.9(4) . . . . ?
C14 C15 C16 C17 61.3(4) . . . . ?
C14 C13 C12 C11 0.1(5) . . . . ?
C13 C12 C11 C10 -1.2(5) . . . . ?
C13 C12 C11 C19 178.9(3) . . . . ?
C12 C11 C19 C20 65.8(4) . . . . ?
C12 C11 C19 C21 -58.3(4) . . . . ?
C11 C10 C15 C14 -1.0(4) . . . . ?
C11 C10 C15 C16 178.5(3) . . . . ?
C11 C10 N1 C2 88.7(3) . . . . ?
C11 C10 N1 Co1 -89.9(3) . . . . ?
C16 C15 C14 C13 -179.7(3) . . . . ?
C22 C27 C26 C25 -0.7(5) . . . . ?
C22 C27 C28 C29 125.3(3) . . . . ?
C22 C27 C28 C30 -110.2(3) . . . . ?
C22 C23 C31 C32 -102.0(4) . . . . ?
C22 C23 C31 C33 133.3(3) . . . . ?
C27 C22 C23 C24 -0.3(5) . . . . ?
C27 C22 C23 C31 -179.1(3) . . . . ?
C27 C22 N3 C8 -85.9(4) . . . . ?
C27 C22 N3 Co1 98.5(3) . . . . ?
C27 C26 C25 C24 -0.2(5) . . . . ?
C26 C27 C28 C29 -56.1(4) . . . . ?
C26 C27 C28 C30 68.4(4) . . . . ?
C26 C25 C24 C23 0.9(5) . . . . ?
C25 C24 C23 C22 -0.6(5) . . . . ?
C25 C24 C23 C31 178.2(3) . . . . ?
C24 C23 C31 C32 79.2(4) . . . . ?
C24 C23 C31 C33 -45.5(4) . . . . ?
C23 C22 C27 C26 0.9(5) . . . . ?
C23 C22 C27 C28 179.6(3) . . . . ?
C23 C22 N3 C8 96.6(3) . . . . ?
C23 C22 N3 Co1 -79.0(3) . . . . ?
C28 C27 C26 C25 -179.4(3) . . . . ?
N2 C3 C4 C5 0.8(5) . . . . ?
N2 C3 C2 C1 177.9(3) . . . . ?
N2 C3 C2 N1 -2.1(4) . . . . ?
N2 C7 C8 C9 -177.9(3) . . . . ?
N2 C7 C8 N3 1.4(4) . . . . ?
N3 C22 C27 C26 -176.5(3) . . . . ?
N3 C22 C27 C28 2.2(5) . . . . ?
N3 C22 C23 C24 177.2(3) . . . . ?
N3 C22 C23 C31 -1.7(4) . . . . ?
N1 C10 C15 C14 -179.7(3) . . . . ?
N1 C10 C15 C16 -0.2(4) . . . . ?
N1 C10 C11 C12 -179.6(3) . . . . ?
N1 C10 C11 C19 0.3(4) . . . . ?
C35 C36 C37 C38 -30.4(5) . . . . ?
C36 C35 O2 C38 -21.5(5) . . . . ?
C36 C37 C38 O2 18.5(5) . . . . ?
C37 C38 O2 C35 1.5(5) . . . . ?
O2 C35 C36 C37 32.2(4) . . . . ?
C39 C40 C41 C42 -22.0(17) . . . . ?
C40 C39 O3 C42 -28.0(12) . . . . ?
C40 C41 C42 O3 4.6(17) . . . . ?
C41 C42 O3 C39 14.7(14) . . . . ?
O3 C39 C40 C41 29.9(14) . . . . ?
C43 C44 O4 C45 -33(2) . . . . ?
C44 C43 C46 C45 -44.0(19) . . . . ?
C46 C43 C44 O4 43.0(19) . . . . ?
C46 C45 O4 C44 4.8(17) . . . . ?
O4 C45 C46 C43 25.6(18) . . . . ?

_shelx_res_file                  
;
    exp_3173.res created by SHELXL-2014/7

TITL exp_3173_a.res in P-1
REM Old TITL exp_3173 in P-1 #2
REM SHELXT solution in P-1
REM R1 0.171, Rweak 0.037, Alpha 0.103, Orientation as input
REM Formula found by SHELXT: C42 N5 P Co
CELL 0.71073 10.104442 14.161442 15.80201 111.4761 93.9479 104.7663
ZERR 2 0.000484 0.000673 0.00071 0.0044 0.004 0.0042
LATT 1
SFAC C H Co N O P
UNIT 84 118 2 6 6 2
DFIX 31 0.001 C44 C43 C42 C41 C41 C40 C40 C39 C46 C45 C46 C43
DFIX 31 0.001 O3 C42 O3 C39 O4 C44 O4 C45
RIGU C44 C43 C46 C45 O4
RIGU O3 C39 C40 C41 C42

L.S. 50 0 0
PLAN  20
FREE C42 C39
BOND $H
LIST 6
MORE -1
CONF
fmap 2 53
acta 52
SHEL 999 0.8
REM <olex2.extras>
REM <HklSrc "%.\\exp_3173.hkl">
REM </olex2.extras>

WGHT    0.038000    1.893000
FVAR       0.47740   0.52298   1.48721
C34   1    0.918783    0.424970    0.748592    11.00000    0.01985    0.04859 =
         0.02667    0.00997    0.00999    0.01638
C3    1    0.335697    0.332183    0.675746    11.00000    0.01870    0.01913 =
         0.02244    0.01189    0.00977    0.00785
C4    1    0.191420    0.306159    0.657709    11.00000    0.02037    0.02382 =
         0.02622    0.01152    0.01112    0.00780
AFIX  43
H4    2    0.143158    0.330878    0.705023    11.00000   -1.20000
AFIX   0
C5    1    0.120171    0.242482    0.567682    11.00000    0.01385    0.02485 =
         0.03185    0.01223    0.00396    0.00519
AFIX  43
H5    2    0.023588    0.223664    0.555086    11.00000   -1.20000
AFIX   0
C6    1    0.191827    0.207116    0.497049    11.00000    0.01976    0.02129 =
         0.02418    0.01071    0.00348    0.00521
AFIX  43
H6    2    0.144292    0.164776    0.436979    11.00000   -1.20000
AFIX   0
C7    1    0.336462    0.235899    0.517249    11.00000    0.01841    0.01488 =
         0.02190    0.00867    0.00509    0.00675
C2    1    0.431336    0.396412    0.761678    11.00000    0.02112    0.02233 =
         0.02157    0.01052    0.00781    0.00961
C1    1    0.381862    0.448520    0.849139    11.00000    0.02450    0.03357 =
         0.02360    0.00680    0.00920    0.00927
AFIX 137
H1A   2    0.331223    0.395072    0.868479    11.00000   -1.50000
H1B   2    0.322202    0.487595    0.838545    11.00000   -1.50000
H1C   2    0.460432    0.496311    0.896482    11.00000   -1.50000
AFIX   0
C8    1    0.433915    0.213276    0.456183    11.00000    0.01925    0.01559 =
         0.02027    0.00885    0.00493    0.00367
C9    1    0.387440    0.151047    0.354089    11.00000    0.02108    0.02592 =
         0.02270    0.00853    0.00319    0.00383
AFIX 137
H9A   2    0.466339    0.157911    0.323779    11.00000   -1.50000
H9B   2    0.321163    0.177942    0.331221    11.00000   -1.50000
H9C   2    0.345030    0.077406    0.341834    11.00000   -1.50000
AFIX   0
C10   1    0.666151    0.460973    0.837543    11.00000    0.01774    0.02532 =
         0.01780    0.00644    0.00806    0.00880
C15   1    0.732678    0.570104    0.863193    11.00000    0.01982    0.03001 =
         0.02364    0.00931    0.01038    0.00786
C14   1    0.831742    0.622474    0.944124    11.00000    0.02463    0.02478 =
         0.02813    0.00369    0.00576    0.00388
AFIX  43
H14   2    0.877576    0.694613    0.962681    11.00000   -1.20000
AFIX   0
C13   1    0.863958    0.570171    0.997775    11.00000    0.02558    0.04063 =
         0.01975    0.00532    0.00301    0.01329
AFIX  43
H13   2    0.929911    0.607105    1.051871    11.00000   -1.20000
AFIX   0
C12   1    0.797574    0.462902    0.970456    11.00000    0.02906    0.03801 =
         0.02115    0.01245    0.00877    0.01666
AFIX  43
H12   2    0.819399    0.428110    1.006738    11.00000   -1.20000
AFIX   0
C11   1    0.698092    0.405366    0.889295    11.00000    0.02602    0.03263 =
         0.01787    0.00840    0.00708    0.01145
C19   1    0.628311    0.286844    0.859807    11.00000    0.03870    0.03198 =
         0.02595    0.01433    0.00075    0.00885
AFIX  13
H19   2    0.567614    0.260768    0.799773    11.00000   -1.20000
AFIX   0
C20   1    0.537525    0.264817    0.927975    11.00000    0.04512    0.04562 =
         0.06447    0.03178    0.01579    0.01207
AFIX 137
H20A  2    0.595080    0.286985    0.986879    11.00000   -1.50000
H20B  2    0.489542    0.190012    0.905090    11.00000   -1.50000
H20C  2    0.470922    0.303617    0.934779    11.00000   -1.50000
AFIX   0
C21   1    0.735525    0.225889    0.847418    11.00000    0.05830    0.03398 =
         0.04447    0.01801    0.01389    0.02078
AFIX 137
H21A  2    0.787907    0.237440    0.801788    11.00000   -1.50000
H21B  2    0.688577    0.151253    0.827522    11.00000   -1.50000
H21C  2    0.797386    0.250716    0.905168    11.00000   -1.50000
AFIX   0
C16   1    0.700326    0.629213    0.805893    11.00000    0.02492    0.02388 =
         0.02933    0.01028    0.00245    0.00128
AFIX  13
H16   2    0.628938    0.578523    0.752253    11.00000   -1.20000
AFIX   0
C18   1    0.642746    0.718276    0.859589    11.00000    0.06965    0.06963 =
         0.05067    0.03730    0.03045    0.04839
AFIX 137
H18A  2    0.561935    0.689622    0.881351    11.00000   -1.50000
H18B  2    0.617721    0.751049    0.819989    11.00000   -1.50000
H18C  2    0.712193    0.770442    0.911360    11.00000   -1.50000
AFIX   0
C17   1    0.828210    0.674380    0.770074    11.00000    0.05445    0.05669 =
         0.06348    0.04198    0.03152    0.02660
AFIX 137
H17A  2    0.897814    0.727402    0.821335    11.00000   -1.50000
H17B  2    0.802103    0.705994    0.729765    11.00000   -1.50000
H17C  2    0.864904    0.618066    0.736660    11.00000   -1.50000
AFIX   0
C22   1    0.673158    0.242399    0.445140    11.00000    0.01418    0.02187 =
         0.01583    0.00875    0.00388    0.00405
C27   1    0.714321    0.149964    0.420266    11.00000    0.01929    0.02154 =
         0.01914    0.00804    0.00355    0.00484
C26   1    0.824849    0.145758    0.372411    11.00000    0.02296    0.02677 =
         0.02273    0.00656    0.00837    0.00927
AFIX  43
H26   2    0.855199    0.085776    0.355546    11.00000   -1.20000
AFIX   0
C25   1    0.890360    0.229404    0.349500    11.00000    0.02026    0.03724 =
         0.02415    0.01212    0.01262    0.00642
AFIX  43
H25   2    0.964177    0.225312    0.317678    11.00000   -1.20000
AFIX   0
C24   1    0.846133    0.318881    0.373882    11.00000    0.02379    0.02807 =
         0.02244    0.01466    0.00820    0.00184
AFIX  43
H24   2    0.889954    0.374207    0.357473    11.00000   -1.20000
AFIX   0
C23   1    0.737398    0.327635    0.422460    11.00000    0.02049    0.02177 =
         0.01550    0.00755    0.00050    0.00192
C31   1    0.691949    0.427289    0.451443    11.00000    0.02665    0.02368 =
         0.03602    0.01692    0.00932    0.00722
AFIX  13
H31   2    0.635160    0.426049    0.499086    11.00000   -1.20000
AFIX   0
C32   1    0.601217    0.428358    0.371288    11.00000    0.05598    0.03499 =
         0.06868    0.02198   -0.01864    0.01265
AFIX 137
H32A  2    0.654166    0.430072    0.323417    11.00000   -1.50000
H32B  2    0.569802    0.490209    0.392367    11.00000   -1.50000
H32C  2    0.522329    0.365468    0.347410    11.00000   -1.50000
AFIX   0
C33   1    0.813808    0.529188    0.493520    11.00000    0.04020    0.02072 =
         0.05161    0.01345    0.00307    0.00667
AFIX 137
H33A  2    0.871921    0.526546    0.542776    11.00000   -1.50000
H33B  2    0.779274    0.589230    0.517406    11.00000   -1.50000
H33C  2    0.867041    0.536018    0.446900    11.00000   -1.50000
AFIX   0
C28   1    0.645515    0.057518    0.445279    11.00000    0.02235    0.02248 =
         0.02887    0.01231    0.01271    0.00771
AFIX  13
H28   2    0.564886    0.072142    0.472477    11.00000   -1.20000
AFIX   0
C29   1    0.592415   -0.047877    0.360549    11.00000    0.03922    0.02402 =
         0.03574    0.00897    0.01059    0.00319
AFIX 137
H29A  2    0.532343   -0.040435    0.315177    11.00000   -1.50000
H29B  2    0.541649   -0.102577    0.378478    11.00000   -1.50000
H29C  2    0.669914   -0.066792    0.334794    11.00000   -1.50000
AFIX   0
C30   1    0.743607    0.048819    0.517877    11.00000    0.03360    0.02972 =
         0.03766    0.02094    0.00814    0.00808
AFIX 137
H30A  2    0.825955    0.037950    0.494235    11.00000   -1.50000
H30B  2    0.698019   -0.010217    0.532347    11.00000   -1.50000
H30C  2    0.768635    0.113246    0.572777    11.00000   -1.50000
AFIX   0
N2    4    0.407262    0.297116    0.606241    11.00000    0.01503    0.01729 =
         0.01963    0.00904    0.00807    0.00524
N3    4    0.564384    0.253618    0.499432    11.00000    0.01865    0.01828 =
         0.02022    0.01059    0.00766    0.00818
N1    4    0.562682    0.403096    0.753561    11.00000    0.01744    0.02015 =
         0.01664    0.00704    0.00349    0.00525
O1    5    1.001333    0.470876    0.817124    11.00000    0.03008    0.09991 =
         0.02682    0.00015   -0.00035    0.02378
P1    6    0.827177    0.357480    0.644459    11.00000    0.01745    0.04868 =
         0.02066    0.00424    0.00514    0.01154
CO1   3    0.595049    0.332036    0.631257    11.00000    0.01330    0.01946 =
         0.01574    0.00705    0.00523    0.00554

C35   1   -0.009416   -0.087479    0.279248    11.00000    0.06431    0.05439 =
         0.04300    0.01897    0.01775    0.03417
AFIX  23
H35A  2   -0.055903   -0.081927    0.331790    11.00000   -1.20000
H35B  2    0.061443   -0.121862    0.282064    11.00000   -1.20000
AFIX   0
C36   1   -0.111458   -0.148667    0.190668    11.00000    0.06741    0.04008 =
         0.05085   -0.00021    0.01778   -0.00028
AFIX  23
H36A  2   -0.201382   -0.137094    0.197586    11.00000   -1.20000
H36B  2   -0.122893   -0.224292    0.169216    11.00000   -1.20000
AFIX   0
C37   1   -0.044623   -0.103070    0.124780    11.00000    0.06118    0.04525 =
         0.03722    0.00624   -0.00057    0.01303
AFIX  23
H37A  2    0.017432   -0.141328    0.094443    11.00000   -1.20000
H37B  2   -0.114452   -0.105170    0.078265    11.00000   -1.20000
AFIX   0
C38   1    0.033847    0.008868    0.188244    11.00000    0.08216    0.04657 =
         0.03595    0.00874    0.01067    0.00725
AFIX  23
H38A  2    0.124145    0.029726    0.171642    11.00000   -1.20000
H38B  2   -0.016930    0.056751    0.183177    11.00000   -1.20000
AFIX   0
O2    5    0.050469    0.014758    0.279020    11.00000    0.03542    0.05163 =
         0.02967    0.00039    0.00463   -0.00018

PART 1
C39   1    0.643702    0.158757    0.130691    21.00000    0.02735    0.05429 =
         0.02361   -0.00036    0.00441    0.02045
AFIX  23
H39A  2    0.569902    0.163073    0.090957    21.00000   -1.20000
H39B  2    0.653731    0.210823    0.193042    21.00000   -1.20000
AFIX   0
C40   1    0.776855    0.175042    0.095435    21.00000    0.04595    0.09282 =
         0.05020    0.03746    0.01898    0.03079
AFIX  23
H40A  2    0.782094    0.221968    0.063059    21.00000   -1.20000
H40B  2    0.855514    0.206124    0.146017    21.00000   -1.20000
AFIX   0
C41   1    0.776974    0.067677    0.031338    21.00000    0.06040    0.08616 =
         0.03897    0.02402    0.00832    0.03575
AFIX  23
H41A  2    0.747329    0.057018   -0.032055    21.00000   -1.20000
H41B  2    0.870079    0.061179    0.037413    21.00000   -1.20000
AFIX   0
C42   1    0.679951   -0.013402    0.054995    21.00000    0.05823    0.04185 =
         0.03792    0.00434    0.01165    0.02629
AFIX  23
H42A  2    0.729857   -0.052144    0.077496    21.00000   -1.20000
H42B  2    0.609819   -0.063598    0.001612    21.00000   -1.20000
AFIX   0
O3    5    0.615665    0.049527    0.128665    21.00000    0.13568    0.09728 =
         0.10727    0.04137    0.05924    0.04459
PART 0
PART 2
C43   1    0.683880    0.042166    0.089750   -21.00000    0.07733    0.09175 =
         0.05277    0.02888    0.01824    0.03531
AFIX  23
H43A  2    0.743603    0.038208    0.138302   -21.00000   -1.20000
H43B  2    0.599018   -0.017220    0.068082   -21.00000   -1.20000
AFIX   0
C44   1    0.756339    0.053354    0.013613   -21.00000    0.08951    0.08660 =
         0.04835    0.01502    0.01392    0.03303
AFIX  23
H44A  2    0.690017    0.040348   -0.039805   -21.00000   -1.20000
H44B  2    0.810275    0.003812   -0.004681   -21.00000   -1.20000
AFIX   0
C45   1    0.780542    0.233144    0.119707   -21.00000    0.10730    0.08302 =
         0.05106    0.02105    0.01165    0.04243
AFIX  23
H45A  2    0.754529    0.283197    0.098483   -21.00000   -1.20000
H45B  2    0.837863    0.270985    0.180814   -21.00000   -1.20000
AFIX   0
C46   1    0.657436    0.147040    0.116678   -21.00000    0.10478    0.09626 =
         0.06290    0.03163    0.02169    0.04022
AFIX  23
H46A  2    0.580192    0.140684    0.072858   -21.00000   -1.20000
H46B  2    0.630760    0.166421    0.177101   -21.00000   -1.20000
AFIX   0
O4    5    0.848757    0.165191    0.052839   -21.00000    0.10709    0.08203 =
         0.07154    0.00840    0.02847    0.02280
HKLF 4

REM  exp_3173_a.res in P-1
REM R1 =  0.0712 for    7094 Fo > 4sig(Fo)  and  0.0852 for all    8175 data
REM    508 parameters refined using     70 restraints

END

WGHT      0.0382      1.8584

REM Highest difference peak  0.588,  deepest hole -0.518,  1-sigma level  0.070
Q1    1   0.5586  0.2611  0.5829  11.00000  0.05    0.59
Q2    1   0.6926  0.3283  0.6339  11.00000  0.05    0.54
Q3    1   0.4195 -0.0577  0.2751  11.00000  0.05    0.50
Q4    1   0.5149  0.3553  0.6447  11.00000  0.05    0.50
Q5    1   0.5972  0.3867  0.5955  11.00000  0.05    0.47
Q6    1  -0.1435 -0.0970  0.1483  11.00000  0.05    0.47
Q7    1   0.5748  0.2766  0.6630  11.00000  0.05    0.43
Q8    1   0.6380  0.3945  0.6907  11.00000  0.05    0.42
Q9    1   0.7372  0.3808  0.6455  11.00000  0.05    0.42
Q10   1   0.7150  0.3785  0.4421  11.00000  0.05    0.37
Q11   1   0.6226 -0.0018  0.0436  11.00000  0.05    0.35
Q12   1   0.5824  0.5867  0.5344  11.00000  0.05    0.31
Q13   1   0.6950  0.2801  0.4209  11.00000  0.05    0.31
Q14   1   0.5582  0.4004  0.6805  11.00000  0.05    0.30
Q15   1   0.7125  0.0177  0.0403  11.00000  0.05    0.30
Q16   1   0.6907  0.0606  0.2026  11.00000  0.05    0.29
Q17   1   0.7143  0.6053  0.8408  11.00000  0.05    0.29
Q18   1   0.6861  0.1051  0.4343  11.00000  0.05    0.28
Q19   1   0.8715  0.3746  0.6986  11.00000  0.05    0.27
Q20   1   0.4029  0.1954  0.3256  11.00000  0.05    0.27
;
_shelx_res_checksum              57416
_shelx_SHELXL_version_number     2014/7
_olex2_submission_special_instructions 'No special instructions were received'
_chemical_properties_physical    'Air-sensitive, Heat-sensitive'
####################################################################### 
# 
# This file contains crystal structure data downloaded from the 
# Cambridge Structural Database (CSD) hosted by the Cambridge 
# Crystallographic Data Centre (CCDC).
# 
# Full information about CCDC data access policies and citation 
# guidelines are available at http://www.ccdc.cam.ac.uk/access/V1 
# 
# Audit and citation data items may have been added by the CCDC. 
# Please retain this information to preserve the provenance of 
# this file and to allow appropriate attribution of the data. 
# 
#######################################################################

data_mepdiirpco2
_database_code_depnum_ccdc_archive 'CCDC 1418458'
_audit_update_record             
;
2015-08-12 deposited with the CCDC.
2016-01-04 downloaded from the CCDC.
;
_audit_creation_date             2015-08-12
_audit_creation_method           
;
Olex2 1.2
(compiled 2015.01.26 svn.r3150 for OlexSys, GUI svn.r4998)
;
_chemical_name_common            '[(MePDI)IrCO]2(\m-P2)'
_chemical_name_systematic        '[(MePDI)IrCO]2(\m-P2)'
_chemical_formula_moiety         'C26 H27 Ir N3 O P'
_chemical_formula_sum            'C30 H35 Ir1 N3 O2 P1'
_chemical_formula_weight         692.8
_chemical_melting_point          ?
loop_
_atom_type_symbol
_atom_type_description
_atom_type_scat_dispersion_real
_atom_type_scat_dispersion_imag
_atom_type_scat_source
C C 0.0033 0.0016 'International Tables Vol C Tables 4.2.6.8 and 6.1.1.4'
H H 0.0000 0.0000 'International Tables Vol C Tables 4.2.6.8 and 6.1.1.4'
N N 0.0061 0.0033 'International Tables Vol C Tables 4.2.6.8 and 6.1.1.4'
O O 0.0106 0.0060 'International Tables Vol C Tables 4.2.6.8 and 6.1.1.4'
P P 0.1023 0.0942 'International Tables Vol C Tables 4.2.6.8 and 6.1.1.4'
Ir Ir -1.4442 7.9887 'International Tables Vol C Tables 4.2.6.8 and 6.1.1.4'

_space_group_crystal_system      monoclinic
_space_group_IT_number           14
_space_group_name_H-M_alt        'P 1 21/n 1'
_space_group_name_Hall           '-P 2yn'
loop_
_space_group_symop_id
_space_group_symop_operation_xyz
1 'x, y, z'
2 '-x+1/2, y+1/2, -z+1/2'
3 '-x, -y, -z'
4 'x-1/2, -y-1/2, z-1/2'

_cell_length_a                   13.7808(13)
_cell_length_b                   12.3485(16)
_cell_length_c                   16.5685(19)
_cell_angle_alpha                90.00
_cell_angle_beta                 96.530(4)
_cell_angle_gamma                90.00
_cell_volume                     2801.2(6)
_cell_formula_units_Z            4
_cell_measurement_reflns_used    9257
_cell_measurement_temperature    100(2)
_cell_measurement_theta_max      36.31
_cell_measurement_theta_min      2.46
_exptl_absorpt_coefficient_mu    4.855
_exptl_absorpt_correction_T_max  0.5303
_exptl_absorpt_correction_T_min  0.3773
_exptl_absorpt_correction_type   empirical
_exptl_absorpt_process_details   
'SADABS-2012/1 - Bruker AXS area detector scaling and absorption correction'
_exptl_crystal_colour            red
_exptl_crystal_density_diffrn    1.643
_exptl_crystal_density_meas      ?
_exptl_crystal_density_method    'not measured'
_exptl_crystal_description       block
_exptl_crystal_F_000             1376
_exptl_crystal_size_max          0.25
_exptl_crystal_size_mid          0.2
_exptl_crystal_size_min          0.15
_exptl_special_details           
;
 ? 
;
_diffrn_reflns_av_R_equivalents  0.0433
_diffrn_reflns_av_unetI/netI     0.0358
_diffrn_reflns_limit_h_max       22
_diffrn_reflns_limit_h_min       -22
_diffrn_reflns_limit_k_max       20
_diffrn_reflns_limit_k_min       -20
_diffrn_reflns_limit_l_max       27
_diffrn_reflns_limit_l_min       -27
_diffrn_reflns_number            78327
_diffrn_reflns_theta_full        36.39
_diffrn_reflns_theta_max         36.39
_diffrn_reflns_theta_min         2.46
_diffrn_ambient_temperature      100.0
_diffrn_detector_area_resol_mean ?
_diffrn_measured_fraction_theta_full 0.995
_diffrn_measured_fraction_theta_max 0.995
_diffrn_measurement_device_type  'Bruker APEX-II CCD'
_diffrn_measurement_method       '\f and \w scans'
_diffrn_radiation_monochromator  graphite
_diffrn_radiation_type           MoK\a
_diffrn_radiation_wavelength     0.71073
_diffrn_source                   'fine-focus sealed tube'
_reflns_number_gt                10829
_reflns_number_total             13573
_reflns_threshold_expression     >2sigma(I)
_computing_cell_refinement       'Bruker SAINT'
_computing_data_collection       'Bruker APEX2'
_computing_data_reduction        'Bruker SAINT'
_computing_molecular_graphics    'Olex2 (Dolomanov et al., 2009)'
_computing_publication_material  'Olex2 (Dolomanov et al., 2009)'
_computing_structure_refinement  'XL (Sheldrick, 2008)'
_computing_structure_solution    'ShelXS (Sheldrick, 2008)'
_refine_diff_density_max         4.515
_refine_diff_density_min         -2.308
_refine_diff_density_rms         0.184
_refine_ls_extinction_coef       ?
_refine_ls_extinction_method     none
_refine_ls_goodness_of_fit_ref   1.937
_refine_ls_hydrogen_treatment    constr
_refine_ls_matrix_type           full
_refine_ls_number_parameters     340
_refine_ls_number_reflns         13573
_refine_ls_number_restraints     0
_refine_ls_R_factor_all          0.0511
_refine_ls_R_factor_gt           0.0321
_refine_ls_restrained_S_all      1.937
_refine_ls_shift/su_max          0.004
_refine_ls_shift/su_mean         0.000
_refine_ls_structure_factor_coef Fsqd
_refine_ls_weighting_details     
'calc w=1/[\s^2^(Fo^2^)+(0.0000P)^2^+0.0000P] where P=(Fo^2^+2Fc^2^)/3'
_refine_ls_weighting_scheme      calc
_refine_ls_wR_factor_gt          0.0459
_refine_ls_wR_factor_ref         0.0471
_refine_special_details          
;
 Refinement of F^2^ against ALL reflections.  The weighted R-factor wR and 
 goodness of fit S are based on F^2^, conventional R-factors R are based 
 on F, with F set to zero for negative F^2^. The threshold expression of 
 F^2^ > 2sigma(F^2^) is used only for calculating R-factors(gt) etc. and is 
 not relevant to the choice of reflections for refinement.  R-factors based 
 on F^2^ are statistically about twice as large as those based on F, and R- 
 factors based on ALL data will be even larger. 
;
_olex2_refinement_description    
;
1. Fixed Uiso
 At 1.2 times of:
  All C(H) groups
 At 1.5 times of:
  All C(H,H,H) groups
2.a Aromatic/amide H refined with riding coordinates:
 C4(H4), C5(H5), C6(H6), C12(H12), C13(H13), C14(H14), C20(H20), C21(H21),
 C22(H22)
2.b Idealised Me refined as rotating group:
 C1(H1a,H1b,H1c), C9(H9a,H9b,H9c), C16(H16a,H16b,H16c), C17(H17a,H17b,H17c),
 C24(H24a,H24b,H24c), C25(H25a,H25b,H25c)
;
_atom_sites_solution_hydrogens   geom
_atom_sites_solution_primary     direct
_atom_sites_solution_secondary   difmap
loop_
_atom_site_label
_atom_site_type_symbol
_atom_site_fract_x
_atom_site_fract_y
_atom_site_fract_z
_atom_site_U_iso_or_equiv
_atom_site_adp_type
_atom_site_occupancy
_atom_site_symmetry_multiplicity
_atom_site_calc_flag
_atom_site_refinement_flags
_atom_site_disorder_assembly
_atom_site_disorder_group
C1 C 0.76794(15) 0.23979(17) -0.14333(12) 0.0190(4) Uani 1 1 d . . .
H1A H 0.8011 0.2043 -0.1855 0.029 Uiso 1 1 calc R . .
H1B H 0.7843 0.3171 -0.1415 0.029 Uiso 1 1 calc R . .
H1C H 0.6972 0.2311 -0.1558 0.029 Uiso 1 1 calc R . .
C2 C 0.80060(14) 0.18916(16) -0.06251(12) 0.0136(4) Uani 1 1 d . . .
C3 C 0.86709(14) 0.24106(16) -0.00342(12) 0.0131(4) Uani 1 1 d . . .
C4 C 0.91449(16) 0.33958(17) -0.00654(13) 0.0186(4) Uani 1 1 d . . .
H4 H 0.9063 0.3815 -0.0549 0.022 Uiso 1 1 calc R . .
C5 C 0.97403(16) 0.37712(18) 0.06086(13) 0.0220(5) Uani 1 1 d . . .
H5 H 1.0061 0.4449 0.0583 0.026 Uiso 1 1 calc R . .
C6 C 0.98726(15) 0.31659(17) 0.13200(13) 0.0185(4) Uani 1 1 d . . .
H6 H 1.0283 0.3429 0.1777 0.022 Uiso 1 1 calc R . .
C7 C 0.94059(14) 0.21794(16) 0.13603(12) 0.0127(4) Uani 1 1 d . . .
C8 C 0.93906(14) 0.14572(16) 0.20259(12) 0.0131(4) Uani 1 1 d . . .
C9 C 0.98891(15) 0.17017(17) 0.28619(12) 0.0183(4) Uani 1 1 d . . .
H9A H 0.9404 0.1707 0.3251 0.028 Uiso 1 1 calc R . .
H9B H 1.0206 0.2412 0.2860 0.028 Uiso 1 1 calc R . .
H9C H 1.0382 0.1145 0.3019 0.028 Uiso 1 1 calc R . .
C10 C 0.68609(14) 0.04428(17) -0.09099(11) 0.0131(4) Uani 1 1 d . . .
C11 C 0.70421(15) -0.03355(18) -0.14886(12) 0.0164(4) Uani 1 1 d . . .
C12 C 0.62463(17) -0.07643(19) -0.19656(14) 0.0248(5) Uani 1 1 d . . .
H12 H 0.6350 -0.1297 -0.2361 0.030 Uiso 1 1 calc R . .
C13 C 0.53022(16) -0.0437(2) -0.18813(14) 0.0279(5) Uani 1 1 d . . .
H13 H 0.4767 -0.0737 -0.2221 0.033 Uiso 1 1 calc R . .
C14 C 0.51419(16) 0.03192(19) -0.13065(14) 0.0240(5) Uani 1 1 d . . .
H14 H 0.4492 0.0533 -0.1246 0.029 Uiso 1 1 calc R . .
C15 C 0.59103(15) 0.07773(17) -0.08116(12) 0.0164(4) Uani 1 1 d . . .
C16 C 0.57193(16) 0.16137(18) -0.01917(13) 0.0241(5) Uani 1 1 d . . .
H16A H 0.5955 0.2320 -0.0356 0.036 Uiso 1 1 calc R . .
H16B H 0.6062 0.1412 0.0338 0.036 Uiso 1 1 calc R . .
H16C H 0.5016 0.1656 -0.0153 0.036 Uiso 1 1 calc R . .
C17 C 0.80580(16) -0.06923(19) -0.16131(14) 0.0243(5) Uani 1 1 d . . .
H17A H 0.8253 -0.1298 -0.1248 0.037 Uiso 1 1 calc R . .
H17B H 0.8513 -0.0088 -0.1495 0.037 Uiso 1 1 calc R . .
H17C H 0.8070 -0.0924 -0.2178 0.037 Uiso 1 1 calc R . .
C18 C 0.86286(15) -0.01233(16) 0.25234(12) 0.0130(4) Uani 1 1 d . . .
C19 C 0.91690(15) -0.10546(17) 0.27303(12) 0.0161(4) Uani 1 1 d . . .
C20 C 0.88714(16) -0.17066(18) 0.33440(13) 0.0205(5) Uani 1 1 d . . .
H20 H 0.9233 -0.2342 0.3501 0.025 Uiso 1 1 calc R . .
C21 C 0.80645(17) -0.14517(19) 0.37279(13) 0.0240(5) Uani 1 1 d . . .
H21 H 0.7865 -0.1919 0.4134 0.029 Uiso 1 1 calc R . .
C22 C 0.75494(16) -0.05186(19) 0.35215(13) 0.0226(5) Uani 1 1 d . . .
H22 H 0.6998 -0.0344 0.3792 0.027 Uiso 1 1 calc R . .
C23 C 0.78227(15) 0.01750(17) 0.29228(12) 0.0166(4) Uani 1 1 d . . .
C24 C 0.72717(15) 0.11999(19) 0.27080(13) 0.0229(5) Uani 1 1 d . . .
H24A H 0.7713 0.1820 0.2805 0.034 Uiso 1 1 calc R . .
H24B H 0.6735 0.1269 0.3045 0.034 Uiso 1 1 calc R . .
H24C H 0.7007 0.1181 0.2134 0.034 Uiso 1 1 calc R . .
C25 C 1.00439(16) -0.13552(18) 0.23185(14) 0.0251(5) Uani 1 1 d . . .
H25A H 0.9847 -0.1459 0.1737 0.038 Uiso 1 1 calc R . .
H25B H 1.0327 -0.2028 0.2554 0.038 Uiso 1 1 calc R . .
H25C H 1.0530 -0.0775 0.2396 0.038 Uiso 1 1 calc R . .
C26 C 0.75492(15) -0.08891(17) 0.07974(12) 0.0146(4) Uani 1 1 d . . .
C27 C 0.1179(2) 0.9796(2) 0.43688(15) 0.0372(7) Uani 1 1 d . . .
H27A H 0.0482 0.9755 0.4149 0.045 Uiso 1 1 calc R . .
H27B H 0.1262 1.0384 0.4778 0.045 Uiso 1 1 calc R . .
C28 C 0.1519(2) 0.8729(2) 0.47464(17) 0.0427(7) Uani 1 1 d . . .
H28A H 0.1127 0.8119 0.4497 0.051 Uiso 1 1 calc R . .
H28B H 0.1484 0.8730 0.5340 0.051 Uiso 1 1 calc R . .
C29 C 0.2499(2) 0.9178(2) 0.37302(17) 0.0429(7) Uani 1 1 d . . .
H29A H 0.3134 0.9496 0.3630 0.051 Uiso 1 1 calc R . .
H29B H 0.2307 0.8633 0.3303 0.051 Uiso 1 1 calc R . .
C30 C 0.2572(2) 0.8668(2) 0.45534(18) 0.0507(8) Uani 1 1 d . . .
H30A H 0.3016 0.9082 0.4953 0.061 Uiso 1 1 calc R . .
H30B H 0.2801 0.7909 0.4539 0.061 Uiso 1 1 calc R . .
Ir1 Ir 0.826520(5) 0.037217(6) 0.069414(4) 0.01017(2) Uani 1 1 d . . .
N1 N 0.76600(11) 0.09392(14) -0.03971(10) 0.0119(3) Uani 1 1 d . . .
N2 N 0.88191(11) 0.18185(13) 0.06790(10) 0.0113(3) Uani 1 1 d . . .
N3 N 0.88565(12) 0.05650(13) 0.18634(10) 0.0120(3) Uani 1 1 d . . .
O1 O 0.70938(11) -0.16559(12) 0.08825(9) 0.0245(4) Uani 1 1 d . . .
O2 O 0.17765(15) 0.99950(16) 0.37274(12) 0.0451(5) Uani 1 1 d . . .
P1 P 0.95930(4) -0.05890(4) 0.02187(3) 0.01544(11) Uani 1 1 d . . .

loop_
_atom_site_aniso_label
_atom_site_aniso_U_11
_atom_site_aniso_U_22
_atom_site_aniso_U_33
_atom_site_aniso_U_23
_atom_site_aniso_U_13
_atom_site_aniso_U_12
C1 0.0247(12) 0.0174(11) 0.0148(10) 0.0037(8) 0.0014(9) -0.0019(9)
C2 0.0143(9) 0.0139(10) 0.0128(9) 0.0010(8) 0.0029(8) 0.0003(8)
C3 0.0142(10) 0.0123(10) 0.0132(9) 0.0012(7) 0.0031(8) 0.0000(7)
C4 0.0246(11) 0.0137(10) 0.0174(10) 0.0043(8) 0.0023(9) -0.0034(8)
C5 0.0269(12) 0.0138(11) 0.0249(12) 0.0024(9) 0.0011(10) -0.0090(9)
C6 0.0178(10) 0.0163(11) 0.0206(11) -0.0012(9) -0.0007(9) -0.0058(8)
C7 0.0112(9) 0.0120(10) 0.0147(10) -0.0011(7) 0.0002(8) -0.0012(7)
C8 0.0111(9) 0.0136(10) 0.0139(9) 0.0004(7) -0.0007(8) -0.0005(7)
C9 0.0177(10) 0.0192(11) 0.0168(10) 0.0011(8) -0.0039(9) -0.0047(8)
C10 0.0142(9) 0.0141(10) 0.0108(8) 0.0013(8) 0.0007(7) -0.0024(8)
C11 0.0180(10) 0.0171(10) 0.0147(9) -0.0026(9) 0.0041(8) -0.0024(9)
C12 0.0257(12) 0.0264(13) 0.0224(12) -0.0099(10) 0.0031(10) -0.0056(10)
C13 0.0180(11) 0.0382(15) 0.0263(12) -0.0097(11) -0.0023(9) -0.0077(11)
C14 0.0149(10) 0.0292(13) 0.0270(12) -0.0030(11) -0.0009(9) -0.0007(10)
C15 0.0169(10) 0.0165(10) 0.0157(10) -0.0007(8) 0.0017(8) 0.0006(8)
C16 0.0182(11) 0.0282(13) 0.0258(12) -0.0078(10) 0.0014(9) 0.0053(9)
C17 0.0219(12) 0.0287(13) 0.0232(12) -0.0090(10) 0.0058(10) 0.0004(9)
C18 0.0142(9) 0.0141(10) 0.0101(9) 0.0006(7) -0.0013(8) -0.0048(7)
C19 0.0182(10) 0.0157(10) 0.0138(10) 0.0010(8) -0.0009(8) -0.0041(8)
C20 0.0258(12) 0.0166(11) 0.0178(11) 0.0048(9) -0.0031(9) -0.0046(9)
C21 0.0299(13) 0.0264(13) 0.0154(11) 0.0059(9) 0.0012(10) -0.0116(10)
C22 0.0189(11) 0.0335(15) 0.0158(10) -0.0013(9) 0.0042(9) -0.0065(10)
C23 0.0149(10) 0.0217(12) 0.0125(9) -0.0015(8) -0.0009(8) -0.0032(8)
C24 0.0181(11) 0.0300(13) 0.0212(11) -0.0014(10) 0.0046(9) 0.0030(10)
C25 0.0258(12) 0.0218(12) 0.0284(13) 0.0086(10) 0.0054(10) 0.0082(10)
C26 0.0153(10) 0.0154(10) 0.0128(10) 0.0007(8) 0.0005(8) 0.0000(8)
C27 0.0479(17) 0.0338(17) 0.0274(14) 0.0023(12) -0.0061(13) 0.0037(13)
C28 0.0501(18) 0.0386(18) 0.0393(17) 0.0167(14) 0.0044(14) 0.0015(14)
C29 0.0395(17) 0.054(2) 0.0333(16) 0.0064(14) -0.0023(13) -0.0016(15)
C30 0.060(2) 0.045(2) 0.0491(19) 0.0126(15) 0.0155(16) 0.0159(16)
Ir1 0.01079(3) 0.00899(3) 0.01076(3) 0.00038(3) 0.00141(2) -0.00144(3)
N1 0.0126(8) 0.0125(8) 0.0108(8) 0.0003(6) 0.0020(6) -0.0006(6)
N2 0.0118(8) 0.0094(8) 0.0130(8) 0.0007(6) 0.0025(6) -0.0013(6)
N3 0.0107(8) 0.0143(9) 0.0109(8) 0.0007(6) 0.0005(6) -0.0004(6)
O1 0.0276(9) 0.0170(8) 0.0292(9) 0.0002(7) 0.0049(7) -0.0098(7)
O2 0.0493(13) 0.0411(12) 0.0432(12) 0.0206(10) -0.0018(10) -0.0006(10)
P1 0.0141(3) 0.0149(3) 0.0181(3) 0.0004(2) 0.0054(2) 0.00129(19)

_geom_special_details            
;
 All esds (except the esd in the dihedral angle between two l.s. planes) 
 are estimated using the full covariance matrix.  The cell esds are taken 
 into account individually in the estimation of esds in distances, angles 
 and torsion angles; correlations between esds in cell parameters are only 
 used when they are defined by crystal symmetry.  An approximate (isotropic) 
 treatment of cell esds is used for estimating esds involving l.s. planes. 
;
loop_
_geom_bond_atom_site_label_1
_geom_bond_atom_site_label_2
_geom_bond_distance
_geom_bond_site_symmetry_2
_geom_bond_publ_flag
C1 C2 1.500(3) . ?
C2 C3 1.416(3) . ?
C2 N1 1.340(2) . ?
C3 C4 1.385(3) . ?
C3 N2 1.385(2) . ?
C4 C5 1.388(3) . ?
C5 C6 1.390(3) . ?
C6 C7 1.383(3) . ?
C7 C8 1.420(3) . ?
C7 N2 1.385(2) . ?
C8 C9 1.505(3) . ?
C8 N3 1.335(2) . ?
C10 C11 1.400(3) . ?
C10 C15 1.401(3) . ?
C10 N1 1.448(2) . ?
C11 C12 1.382(3) . ?
C11 C17 1.504(3) . ?
C12 C13 1.384(3) . ?
C13 C14 1.370(3) . ?
C14 C15 1.384(3) . ?
C15 C16 1.501(3) . ?
C18 C19 1.392(3) . ?
C18 C23 1.405(3) . ?
C18 N3 1.448(2) . ?
C19 C20 1.395(3) . ?
C19 C25 1.498(3) . ?
C20 C21 1.379(3) . ?
C21 C22 1.376(3) . ?
C22 C23 1.394(3) . ?
C23 C24 1.498(3) . ?
C26 Ir1 1.862(2) . ?
C26 O1 1.153(2) . ?
C27 C28 1.510(3) . ?
C27 O2 1.437(3) . ?
C28 C30 1.523(4) . ?
C29 C30 1.495(3) . ?
C29 O2 1.418(3) . ?
Ir1 N1 2.0277(16) . ?
Ir1 N2 1.9435(16) . ?
Ir1 N3 2.0284(16) . ?
Ir1 P1 2.3885(6) . ?
P1 P1 2.0210(11) 3_755 ?

loop_
_geom_angle_atom_site_label_1
_geom_angle_atom_site_label_2
_geom_angle_atom_site_label_3
_geom_angle
_geom_angle_site_symmetry_1
_geom_angle_site_symmetry_3
_geom_angle_publ_flag
C3 C2 C1 122.25(18) . . ?
N1 C2 C1 122.52(18) . . ?
N1 C2 C3 115.18(18) . . ?
C4 C3 C2 130.00(19) . . ?
N2 C3 C2 111.84(17) . . ?
N2 C3 C4 118.13(18) . . ?
C3 C4 C5 120.10(19) . . ?
C6 C5 C4 120.7(2) . . ?
C7 C6 C5 119.9(2) . . ?
C6 C7 C8 129.71(19) . . ?
C6 C7 N2 118.40(18) . . ?
N2 C7 C8 111.83(17) . . ?
C7 C8 C9 122.89(18) . . ?
N3 C8 C7 114.71(17) . . ?
N3 C8 C9 122.31(18) . . ?
C11 C10 C15 121.61(18) . . ?
C11 C10 N1 120.63(17) . . ?
C15 C10 N1 117.76(18) . . ?
C10 C11 C17 122.43(18) . . ?
C12 C11 C10 117.57(19) . . ?
C12 C11 C17 119.98(19) . . ?
C11 C12 C13 121.6(2) . . ?
C14 C13 C12 119.8(2) . . ?
C13 C14 C15 121.2(2) . . ?
C10 C15 C16 121.44(19) . . ?
C14 C15 C10 118.2(2) . . ?
C14 C15 C16 120.3(2) . . ?
C19 C18 C23 122.02(19) . . ?
C19 C18 N3 121.02(18) . . ?
C23 C18 N3 116.93(18) . . ?
C18 C19 C20 117.6(2) . . ?
C18 C19 C25 121.91(18) . . ?
C20 C19 C25 120.5(2) . . ?
C21 C20 C19 121.6(2) . . ?
C22 C21 C20 119.8(2) . . ?
C21 C22 C23 121.2(2) . . ?
C18 C23 C24 121.07(19) . . ?
C22 C23 C18 117.8(2) . . ?
C22 C23 C24 121.2(2) . . ?
O1 C26 Ir1 177.80(19) . . ?
O2 C27 C28 106.2(2) . . ?
C27 C28 C30 102.4(2) . . ?
O2 C29 C30 106.1(2) . . ?
C29 C30 C28 101.8(2) . . ?
C26 Ir1 N1 101.67(8) . . ?
C26 Ir1 N2 169.37(8) . . ?
C26 Ir1 N3 99.79(7) . . ?
C26 Ir1 P1 92.78(6) . . ?
N1 Ir1 N3 152.98(7) . . ?
N1 Ir1 P1 97.49(5) . . ?
N2 Ir1 N1 78.08(7) . . ?
N2 Ir1 N3 77.81(6) . . ?
N2 Ir1 P1 97.80(5) . . ?
N3 Ir1 P1 97.68(5) . . ?
C2 N1 C10 118.52(17) . . ?
C2 N1 Ir1 115.54(13) . . ?
C10 N1 Ir1 125.81(13) . . ?
C3 N2 C7 122.76(17) . . ?
C3 N2 Ir1 118.44(13) . . ?
C7 N2 Ir1 118.61(13) . . ?
C8 N3 C18 119.61(16) . . ?
C8 N3 Ir1 116.22(13) . . ?
C18 N3 Ir1 123.68(12) . . ?
C29 O2 C27 109.7(2) . . ?
P1 P1 Ir1 103.76(4) 3_755 . ?

_olex2_submission_special_instructions 'No special instructions were received'
_exptl_crystal_recrystallization_method 
'Re-crystallisation from solvent: thf / hexanes'
_chemical_properties_physical    Air-sensitive
